# Supplementary material for: Integration of whole genome sequencing into a healthcare setting: high diagnostic rates across multiple clinical entities in 3219 rare disease patients
Source: Genome Med. 2021 Mar 17;13:40. doi: 10.1186/s13073-021-00855-5 (PMC7968334; doi:10.1186/s13073-021-00855-5)
Supplement: Supplementary file 2 — Additional file 2: Table S6. Panel gene lists. [file 13073_2021_855_MOESM2_ESM.xlsx]

## Sheet: IEM
Table S6
Gene list: Metabolic including mitochondrial diseases (IEM)
Gene	HGNC ID
AARS2	21022
AASS	17366
ABAT	23
ABCC8	59
ABCD1	61
ABCD4	68
ABHD12	15868
ABHD5	21396
ACAD8	87
ACAD9	21497
ACADM	89
ACADS	90
ACADSB	91
ACADVL	92
ACAT1	93
ACER3	16066
ACO2	118
ACOX1	119
ACSF3	27288
ACY1	177
ADA	186
ADAR	225
ADCK2	19039
ADCY5	236
ADK	257
ADPRHL2	21304
ADSL	291
ADSSL1	20093
AFG3L2	315
AGA	318
AGK	21869
AGL	321
AGPS	327
AGXT	341
AHCY	343
AIFM1	8768
AIMP1	10648
AKR1D1	388
ALAD	395
ALAS2	397
ALDH18A1	9722
ALDH3A2	403
ALDH4A1	406
ALDH5A1	408
ALDH6A1	7179
ALDH7A1	877
ALDOA	414
ALDOB	417
ALG1	18294
ALG11	32456
ALG12	19358
ALG13	30881
ALG14	28287
ALG2	23159
ALG3	23056
ALG6	23157
ALG8	23161
ALG9	15672
ALKBH1	17911
ALPL	438
AMACR	451
AMN	14604
AMPD1	468
AMPD2	469
AMT	473
ANTXR2	21732
AP1S1	559
AP3B1	566
AP3D1	568
AP5Z1	22197
APOPT1	20492
APRT	626
ARG1	663
ARL3	694
ARSA	713
ARSB	714
ASAH1	735
ASL	746
ASNS	753
ASPA	756
ASS1	758
ATAD3A	25567
ATAD3B	24007
ATAD3C	32151
ATIC	794
ATP13A2	30213
ATP1A1	799
ATP5D	837
ATP5E	838
ATP6AP1	868
ATP6V0A2	18481
ATP7A	869
ATP7B	870
ATPAF2	18802
AUH	890
B4GALNT1	4117
B4GALT1	924
B4GALT7	930
BAAT	932
BCAT2	977
BCKDHA	986
BCKDHB	987
BCKDK	16902
BCS1L	1020
BLOC1S3	20914
BOLA3	24415
BSCL2	15832
BTD	1122
C12ORF65	26784
C19ORF12	25443
C19orf70	33702
C1QBP	1243
CA5A	1377
CACNA1A	1388
CACNA1E	1392
CACNA1S	1397
CAD	1424
CARS	1493
CARS2	25695
CAT	1516
CBS	1550
CCDC115	28178
CCDC174	28033
CCDC88C	19967
CD320	16692
CEP89	25907
CERS1	14253
CHCHD10	15559
CHKB	1938
CISD2	24212
CLDN16	2037
CLN3	2074
CLN5	2076
CLN6	2077
CLN8	2079
CLPB	30664
CLPP	2084
CLTC	2092
CMPK2	27015
CNKSR2	19701
COA5	33848
COA6	18025
COA7	25716
COASY	29932
COG1	6545
COG2	6546
COG4	18620
COG5	14857
COG6	18621
COG7	18622
COG8	18623
COLGALT1	26182
COQ2	25223
COQ4	19693
COQ5	28722
COQ6	20233
COQ7	2244
COQ8A	16812
COQ9	25302
COX10	2260
COX14	28216
COX15	2263
COX20	26970
COX4I1	2265
COX4I2	16232
COX5A	2267
COX6B1	2280
COX8A	2294
CP	2295
CPOX	2321
CPS1	2323
CPT1A	2328
CPT2	2330
CRAT	2342
CTH	2501
CTNS	2518
CTSA	9251
CTSD	2529
CTSF	2531
CTSK	2536
CUBN	2548
CWF19L1	25613
CYP27A1	2605
CYP7B1	2652
D2HGDH	28358
DARS	2678
DARS2	25538
DBH	2689
DBT	2698
DCAF17	25784
DDC	2719
DEGS1	13709
DGAT1	2843
DGUOK	2858
DHCR24	2859
DHCR7	2860
DHDDS	20603
DHFR	2861
DHODH	2867
DHPS	2869
DIAPH1	2876
DLAT	2896
DLD	2898
DMGDH	24475
DNA2	2939
DNAJC12	28908
DNAJC19	30528
DNAJC3	9439
DNAJC5	16235
DNM1L	2973
DOLK	23406
DPAGT1	2995
DPM1	3005
DPM2	3006
DPM3	3007
DPYD	3012
DPYS	3013
DTNBP1	17328
EARS2	29419
EBP	3133
ECHS1	3151
ECM1	3153
ECSIT	29548
EIF2B1	3257
EIF2B2	3258
EIF2B3	3259
EIF2B4	3260
EIF2B5	3261
ELAC2	14198
ELOVL4	14415
ELOVL5	21308
ENO3	3354
EPG5	29331
EPHX1	3401
EPM2A	3413
EPRS	3418
ERAL1	3424
ERCC6	3438
ETFA	3481
ETFB	3482
ETFDH	3483
ETHE1	23287
EXOSC3	17944
EXOSC8	17035
EXT1	3512
EXT2	3513
FA2H	21197
FAH	3579
FAM126A	24587
FAM149B1	29162
FAR1	26222
FARS2	21062
FARSB	17800
FASTKD2	29160
FBP1	3606
FBXL4	13601
FDFT1	3629
FDX1L	30546
FDXR	3642
FECH	3647
FH	3700
FIG4	16873
FLAD1	24671
FMO3	3771
FOLR1	3791
FOXI1	3815
FOXRED1	26927
FTCD	3974
FTL	3999
FUCA1	4006
FUT8	4019
FXN	3951
G6PC	4056
G6PD	4057
GAA	4065
GABBR2	4507
GABRG2	4087
GALC	4115
GALE	4116
GALK1	4118
GALNS	4122
GALNT3	4125
GALT	4135
GAMT	4136
GARS	4162
GATB	8849
GATC	25068
GATM	4175
GBA	4177
GBE1	4180
GCDH	4189
GCH1	4193
GCK	4195
GCLC	4311
GCSH	4208
GFER	4236
GFM1	13780
GGT1	4250
GIF	4268
GJC2	17494
GK	4289
GLA	4296
GLB1	4298
GLDC	4313
GLRA1	4326
GLRX5	20134
GLS	4331
GLUD1	4335
GLUL	4341
GLYCTK	24247
GM2A	4367
GMPPA	22923
GMPPB	22932
GNAO1	4389
GNE	23657
GNMT	4415
GNPAT	4416
GNPTAB	29670
GNPTG	23026
GNS	4422
GOT2	4433
GPD1	4455
GPHN	15465
GPR161	23694
GRHPR	4570
GRN	4601
GSS	4624
GTPBP3	14880
GUSB	4696
GYG1	4699
GYG2	4700
GYS1	4706
GYS2	4707
HAAO	4796
HACE1	21033
HADH	4799
HADHA	4801
HADHB	4803
HARS	4816
HCFC1	4839
HEPACAM	26361
HEXA	4878
HEXB	4879
HGD	4892
HGSNAT	26527
HIBCH	4908
HIKESHI	26938
HLCS	4976
HMBS	4982
HMGCL	5005
HMGCS2	5008
HOGA1	25155
HPD	5147
HPRT1	5157
HPS1	5163
HPS3	15597
HPS4	15844
HPS5	17022
HPS6	18817
HSD17B10	4800
HSD17B4	5213
HSD3B7	18324
HSPD1	5261
HTRA2	14348
HYAL1	5320
HYOU1	16931
IARS	5330
IARS2	29685
IBA57	27302
IDH2	5383
IDH3A	5384
IDS	5389
IDUA	5391
IER3IP1	18550
IFIH1	18873
IGSF1	5948
INSR	6091
IRF2BPL	14282
ISCA1	28660
ISCA2	19857
ISCU	29882
ISPD	37276
IVD	6186
JAG1	6188
KARS	6215
KCNA4	6222
KCNJ11	6257
KIF5A	6323
KYNU	6469
L2HGDH	20499
LAMA1	6481
LAMP2	6501
LARS	6512
LARS2	17095
LBR	6518
LDHA	6535
LHX4	21734
LIAS	16429
LIPA	6617
LIPE	6621
LIPT1	29569
LIPT2	37216
LMBRD1	23038
LNPK	21610
LONP1	9479
LPIN1	13345
LRP2	6694
LRPPRC	15714
LYRM4	21365
LYRM7	28072
MAG	6783
MAGED2	16353
MAGEL2	6814
MAGT1	28880
MAN1B1	6823
MAN2B1	6826
MANBA	6831
MAOA	6833
MARS	6898
MARS2	25133
MAT1A	6903
MBD5	20444
MCAT	29622
MCCC1	6936
MCCC2	6937
MCEE	16732
MCOLN1	13356
MECR	19691
MFF	24858
MFN2	16877
MFSD8	28486
MGAT2	7045
MGME1	16205
MICU1	1530
MICU2	31830
MIEF2	17920
MIPEP	7104
MLC1	17082
MLPH	29643
MLYCD	7150
MMAA	18871
MMAB	19331
MMACHC	24525
MMADHC	25221
MOCS1	7190
MOCS2	7193
MOCS3	15765
MOGS	24862
MPC1	21606
MPDU1	7207
MPI	7216
MPV17	7224
MRM2	16352
MRPL12	10378
MRPL44	16650
MRPL57	14514
MRPS14	14049
MRPS16	14048
MRPS2	14495
MRPS22	14508
MRPS23	14509
MRPS34	16618
MRPS7	14499
MSL3	7370
MSTO1	29678
MTFMT	29666
MTHFD1	7432
MTHFR	7436
MTO1	19261
MTPAP	25532
MTR	7468
MTRR	7473
MUT	7526
MVK	7530
MYO5A	7602
MYORG	19918
NAA10	18704
NADK2	26404
NAGA	7631
NAGLU	7632
NAGS	17996
NALCN	19082
NANS	19237
NARS2	26274
NAXD	25576
NAXE	18453
NBAS	15625
NDST1	7680
NDUFA1	7683
NDUFA10	7684
NDUFA11	20371
NDUFA12	23987
NDUFA13	17194
NDUFA2	7685
NDUFA4	7687
NDUFA6	7690
NDUFA8	7692
NDUFA9	7693
NDUFAF1	18828
NDUFAF2	28086
NDUFAF3	29918
NDUFAF4	21034
NDUFAF5	15899
NDUFAF6	28625
NDUFAF8	33551
NDUFB1	7695
NDUFB10	7696
NDUFB11	20372
NDUFB3	7698
NDUFB6	7701
NDUFB8	7703
NDUFB9	7704
NDUFC2	7706
NDUFS1	7707
NDUFS2	7708
NDUFS3	7710
NDUFS4	7711
NDUFS5	7712
NDUFS6	7713
NDUFS7	7714
NDUFS8	7715
NDUFV1	7716
NDUFV2	7717
NDUFV3	7719
NEU1	7758
NFE2L2	7782
NFS1	15910
NFU1	16287
NGLY1	17646
NKX6-2	19321
NOTCH2	7882
NPC1	7897
NPC2	14537
NSDHL	13398
NSUN3	26208
NT5C3A	17820
NUBPL	20278
NUS1	21042
OAT	8091
OCRL	8108
OGDH	8124
OPA1	8140
OPA3	8142
OPLAH	8149
OTC	8512
OXA1L	8526
OXCT1	8527
PAH	8582
PAK1	8590
PANK2	15894
PARK7	16369
PARS2	30563
PAX7	8621
PAXBP1	13579
PC	8636
PCBD1	8646
PCCA	8653
PCCB	8654
PCK1	8724
PCLO	13406
PCYT1A	8754
PDE10A	8772
PDE12	25386
PDHA1	8806
PDHB	8808
PDHX	21350
PDK3	8811
PDP1	9279
PDSS1	17759
PDSS2	23041
PEPD	8840
PET100	40038
PET117	40045
PEX1	8850
PEX10	8851
PEX11B	8853
PEX12	8854
PEX13	8855
PEX14	8856
PEX16	8857
PEX19	9713
PEX2	9717
PEX26	22965
PEX3	8858
PEX5	9719
PEX6	8859
PEX7	8860
PFKM	8877
PGAM2	8889
PGAP2	17893
PGK1	8896
PGM1	8905
PGM3	8907
PHGDH	8923
PHKA1	8925
PHKA2	8926
PHKB	8927
PHKG2	8931
PHYH	8940
PIGA	8957
PIGM	18858
PIGN	8967
PIGO	23215
PIGQ	14135
PIGS	14937
PIGT	14938
PIGV	26031
PIGW	23213
PIK3R4	8982
PITRM1	17663
PKLR	9020
PLA2G6	9039
PLAA	9043
PLIN5	33196
PMM2	9115
PMPCA	18667
PMPCB	9119
PNP	7892
PNPLA2	30802
PNPLA4	24887
PNPLA6	16268
PNPO	30260
PNPT1	23166
POLG	9179
POLG2	9180
POLR1A	17264
POLR1C	20194
POLR3A	30074
POLR3B	30348
POLRMT	9200
POMGNT1	19139
POMT1	9202
PPA2	28883
PPCS	25686
PPM1K	25415
PPOX	9280
PPP1R15B	14951
PPP1R21	30595
PPP2R1A	9302
PPP2R5D	9312
PPT1	9325
PRKAG2	9386
PRMT7	25557
PRODH	9453
PRODH2	17325
PRPS1	9462
PRUNE1	13420
PSAP	9498
PSPH	9577
PTCD1	22198
PTS	9689
PURA	9701
PUS1	15508
PUS7	26033
PYCR1	9721
PYCR2	30262
PYGL	9725
PYGM	9726
PYROXD1	26162
QARS	9751
QDPR	9752
QRSL1	21020
RAB11B	9761
RAB27A	9766
RAB3GAP1	17063
RANBP2	9848
RARS	9870
RARS2	21406
REPS1	15578
RFT1	30220
RMND1	21176
RNASEH1	18466
RNF13	10057
RNF213	14539
RPIA	10297
RRM2B	17296
RTN4IP1	18647
RYR1	10483
SARS	10537
SARS2	17697
SC5D	10547
SCN8A	10596
SCO1	10603
SCO2	10604
SCP2	10606
SCYL1	14372
SDHA	10680
SDHAF1	33867
SDHAF2	26034
SDHB	10681
SDHC	10682
SDHD	10683
SELENOI	29361
SERAC1	21061
SFXN4	16088
SGSH	10818
SLC13A3	14430
SLC16A1	10922
SLC16A2	10923
SLC17A5	10933
SLC19A2	10938
SLC19A3	16266
SLC1A1	10939
SLC1A4	10942
SLC20A2	10947
SLC22A5	10969
SLC25A1	10979
SLC25A10	10980
SLC25A12	10982
SLC25A13	10983
SLC25A15	10985
SLC25A19	14409
SLC25A20	1421
SLC25A22	19954
SLC25A24	20662
SLC25A26	20661
SLC25A3	10989
SLC25A32	29683
SLC25A4	10990
SLC25A42	28380
SLC25A46	25198
SLC27A4	10998
SLC2A1	11005
SLC2A2	11006
SLC30A10	25355
SLC30A9	1329
SLC35A1	11021
SLC35A2	11022
SLC35C1	20197
SLC37A4	4061
SLC39A14	20858
SLC39A4	17129
SLC39A8	20862
SLC3A1	11025
SLC46A1	30521
SLC4A10	13811
SLC52A1	30225
SLC52A2	30224
SLC52A3	16187
SLC5A1	11036
SLC5A2	11037
SLC6A17	31399
SLC6A19	27960
SLC6A3	11049
SLC6A8	11055
SLC6A9	11056
SLC7A1	11057
SLC7A2	11060
SLC7A7	11065
SLC7A9	11067
SLC9A1	11071
SLC9A7	17123
SMARCD1	11106
SMPD1	11120
SMS	11123
SNORD118	32952
SNX14	14977
SPG7	11237
SPR	11257
SPTBN4	14896
SQSTM1	11280
SRD5A3	25812
SSR4	11326
ST3GAL5	10872
STAT2	11363
STX3	11438
STXBP5L	30757
SUCLA2	11448
SUCLG1	11449
SUGCT	16001
SUMF1	20376
SUOX	11460
SURF1	11474
SYT1	11509
SZT2	29040
TACO1	24316
TAF1	11535
TALDO1	11559
TANGO2	25439
TARS2	30740
TAT	11573
TAZ	11577
TBCD	11581
TBCK	28261
TBL1X	11585
TCN1	11652
TCN2	11653
TDO2	11708
TFAM	11741
TH	11782
THAP11	23194
TIMM50	23656
TIMM8A	11817
TIMMDC1	1321
TJP2	11828
TK2	11831
TKT	11834
TMEM106B	22407
TMEM126A	25382
TMEM126B	30883
TMEM165	30760
TMEM199	18085
TMEM240	25186
TMEM260	20185
TMEM70	26050
TMLHE	18308
TMTC3	26899
TNNI3	11947
TPK1	17358
TPP1	2073
TRAPPC11	25751
TRAPPC12	24284
TRAPPC2L	30887
TRIAP1	26937
TRIM37	7523
TRIT1	20286
TRMT1	25980
TRMT10C	26022
TRMT5	23141
TRMU	25481
TRNT1	17341
TRPM6	17995
TSFM	12367
TTC19	26006
TTPA	12404
TUBB2A	12412
TUBB3	20772
TUBB4A	20774
TUBB4B	20771
TUFM	12420
TWNK	1160
TXN2	17772
TYMP	3148
UBQLN2	12509
UBTF	12511
UFM1	20597
UGT1A1	12530
UMPS	12563
UNC80	26582
UPB1	16297
UQCC2	21237
UQCC3	34399
UQCRB	12582
UQCRC2	12586
UQCRFS1	12587
UQCRH	12590
UQCRQ	29594
UROD	12591
UROS	12592
USMG5	30889
VAC14	25507
VAMP2	12643
VARS	12651
VARS2	21642
VMA21	22082
VPS11	14583
VPS13D	23595
VPS33A	18179
VPS53	25608
WARS2	12730
WDR45	28912
WDR45B	25072
WFS1	12762
WWOX	12799
XDH	12805
XPR1	12827
YARS	12840
YARS2	24249
ZBTB42	32550
ZNHIT3	12309

## Sheet: NMD
Table S6
Gene list: Neuromuscular and Ataxia Disease (NMD)
Gene	HGNC ID
AAAS	13666
AARS	20
AARS2	21022
ABCB7	48
ABCD1	61
ABHD12	15868
ACAD9	21497
ACADM	89
ACADVL	92
ACOX1	119
ACP5	124
ACTA1	129
ADAMTS10	13201
ADAR	225
ADCY5	236
ADGRG1	4512
ADGRG6	13841
AFG3L2	315
AGL	321
AGRN	329
AIFM1	8768
AIMP1	10648
ALDH18A1	9722
ALDH3A2	403
ALDOA	414
ALS2	443
AMPD2	469
ANG	483
ANO10	25519
ANO3	14004
ANO5	27337
ANTXR2	21732
AP1S2	560
AP4B1	572
AP4E1	573
AP4M1	574
AP4S1	575
APP	620
APTX	15984
AR	644
ARHGEF10	14103
ARSA	713
ASAH1	735
ASPA	756
ASXL1	18318
ATCAY	779
ATL1	11231
ATL3	24526
ATM	795
ATN1	3033
ATP13A2	30213
ATP1A3	801
ATP2A1	811
ATP7A	869
ATP7B	870
ATXN1	10548
ATXN10	10549
ATXN2	10555
ATXN3	7106
ATXN7	10560
B3GALNT2	28596
B4GALNT1	4117
B4GAT1	15685
BAG3	939
BCAP31	16695
BCS1L	1020
BICD2	17208
BIN1	1052
BSCL2	15832
C12orf65	26784
C19orf12	25443
C9orf72	28337
CA8	1382
CACNA1A	1388
CACNA1G	1394
CACNA1S	1397
CAMTA1	18806
CAPN1	1476
CAPN3	1480
CASK	1497
CAV3	1529
CFL2	1875
CHAT	1912
CHCHD10	15559
CHKB	1938
CHMP1A	8740
CHMP2B	24537
CHRNA1	1955
CHRNB1	1961
CHRND	1965
CHRNE	1966
CHRNG	1967
CHST14	24464
CIC	14214
CLCN1	2019
CLCN2	2020
CLN6	2077
CLP1	16999
CNBP	13164
CNTNAP1	8011
COASY	29932
COL12A1	2188
COL13A1	2190
COL4A1	2202
COL6A1	2211
COL6A2	2212
COL6A3	2213
COLQ	2226
COQ2	25223
COQ8A	16812
COX10	2260
COX15	2263
COX20	26970
COX6A1	2277
CP	2295
CPT2	2330
CRLF1	2364
CRYAB	2389
CSF1R	2433
CSTB	2482
CTC1	26169
CWF19L1	25613
CYP27A1	2605
CYP2U1	20582
CYP7B1	2652
D2HGDH	28358
DAG1	2666
DARS	2678
DARS2	25538
DBH	2689
DCAF17	25784
DCTN1	2711
DDC	2719
DDHD1	19714
DDHD2	29106
DES	2770
DGUOK	2858
DHFR	2861
DKC1	2890
DLAT	2896
DMD	2928
DMPK	2933
DNAJB6	14888
DNAJC12	28908
DNAJC19	30528
DNAJC5	16235
DNAJC6	15469
DNM2	2974
DNMT1	2976
DOK7	26594
DOLK	23406
DPAGT1	2995
DPM2	3006
DPYD	3012
DYNC1H1	2961
DYSF	3097
EARS2	29419
ECEL1	3147
EGR2	3239
EIF2B1	3257
EIF2B2	3258
EIF2B3	3259
EIF2B4	3260
EIF2B5	3261
ELOVL4	14415
ELP1	5959
EMD	3331
ENO3	3354
EPG5	29331
EPM2A	3413
ERCC6	3438
ERCC8	3439
ERLIN2	1356
ETFA	3481
ETFB	3482
ETFDH	3483
ETHE1	23287
EXOSC3	17944
FA2H	21197
FAM126A	24587
FAM20C	22140
FBLN5	3602
FBN2	3604
FBXO7	13586
FGD4	19125
FGF14	3671
FGFR2	3689
FGFR3	3690
FHL1	3702
FIG4	16873
FKBP10	18169
FKBP14	18625
FKRP	17997
FKTN	3622
FLNB	3755
FLNC	3756
FLVCR1	24682
FLVCR2	20105
FMR1	3775
FOLR1	3791
FOXP2	13875
FTL	3999
FUCA1	4006
FUS	4010
FXN	3951
GAA	4065
GALC	4115
GAN	4137
GARS	4162
GBA	4177
GBA2	18986
GBE1	4180
GCDH	4189
GCH1	4193
GDAP1	15968
GFAP	4235
GFM1	13780
GFPT1	4241
GJA1	4274
GJB1	4283
GJC2	17494
GLA	4296
GLDN	29514
GLE1	4315
GMPPB	22932
GNAO1	4389
GNE	23657
GOSR2	4431
GPAA1	4446
GRID2	4576
GRM1	4593
GRN	4601
GYG1	4699
GYS1	4706
HADHA	4801
HADHB	4803
HARS	4816
HEPACAM	26361
HEXA	4878
HEXB	4879
HIBCH	4908
HINT1	4912
HK1	4922
HNRNPA1	5031
HPCA	5144
HSD17B4	5213
HSPB1	5246
HSPB8	30171
HSPD1	5261
HSPG2	5273
HTRA2	14348
HTT	4851
IBA57	27302
IFIH1	18873
IGHMBP2	5542
INF2	23791
INPP5K	33882
IRF6	6121
ISCU	29882
ISG15	4053
ISPD	37276
ITGA7	6143
ITM2B	6174
ITPR1	6180
IVD	6186
JAM3	15532
JPH3	14203
KAT6B	17582
KBTBD13	37227
KCNA1	6218
KCNC3	6235
KCND3	6239
KCNJ10	6256
KCNJ2	6263
KIAA1109	26953
KIDINS220	29508
KIF1A	888
KIF1C	6317
KIF5A	6323
KLHL40	30372
KLHL41	16905
KLHL7	15646
KMT2B	15840
L1CAM	6470
L2HGDH	20499
LAMA2	6482
LAMB1	6486
LAMP2	6501
LARGE1	6511
LDB3	15710
LDHA	6535
LGI4	18712
LITAF	16841
LMNA	6636
LMNB1	6637
LMOD3	6649
LPIN1	13345
LRP4	6696
LRRK2	18618
LRSAM1	25135
LYRM7	28072
LYST	1968
MAOA	6833
MAPT	6893
MARS2	25133
MATR3	6912
MCOLN1	13356
MECR	19691
MEF2C	6996
MEGF10	29634
MFN2	16877
MICU1	1530
MLC1	17082
MMACHC	24525
MME	7154
MMUT	7526
MORC2	23573
MPLKIP	16002
MPV17	7224
MPZ	7225
MRE11	7230
MT-ATP6	7414
MT-ATP8	7415
MT-ND1	7455
MT-ND6	7462
MTFMT	29666
MTM1	7448
MTMR2	7450
MTTP	7467
MUSK	7525
MYBPC1	7549
MYH2	7572
MYH3	7573
MYH7	7577
MYH8	7578
MYMK	33778
MYO18B	18150
MYOT	12399
NALCN	19082
NDRG1	7679
NDUFA1	7683
NDUFA10	7684
NDUFAF1	18828
NDUFAF2	28086
NDUFAF3	29918
NDUFAF6	28625
NDUFS1	7707
NDUFS2	7708
NDUFS4	7711
NDUFS7	7714
NDUFS8	7715
NDUFV1	7716
NEB	7720
NEFL	7739
NGF	7808
NHLRC1	21576
NIPA1	17043
NKX6-2	19321
NOP56	15911
NOTCH3	7883
NPC1	7897
NPC2	14537
NTRK1	8031
NUBPL	20278
OCLN	8104
OPA3	8142
OPHN1	8148
OPTN	17142
ORAI1	25896
PAFAH1B1	8574
PANK2	15894
PARK7	16369
PAX6	8620
PCCA	8653
PCCB	8654
PDE10A	8772
PDGFB	8800
PDGFRB	8804
PDHA1	8806
PDP1	9279
PDYN	8820
PEX1	8850
PEX10	8851
PEX11B	8853
PEX12	8854
PEX13	8855
PEX14	8856
PEX16	8857
PEX19	9713
PEX2	9717
PEX26	22965
PEX3	8858
PEX5	9719
PEX6	8859
PEX7	8860
PFKM	8877
PFN1	8881
PGAM2	8889
PGK1	8896
PGM1	8905
PHKA1	8925
PHKB	8927
PHYH	8940
PIEZO2	26270
PINK1	14581
PLA2G6	9039
PLEC	9069
PLEKHG5	29105
PLOD1	9081
PLOD2	9082
PLP1	9086
PMP22	9118
PMPCA	18667
PNKD	9153
PNKP	9154
PNPLA6	16268
POLG	9179
POLG2	9180
POLR1C	20194
POLR3A	30074
POLR3B	30348
POMGNT1	19139
POMGNT2	25902
POMK	26267
POMT1	9202
POMT2	19743
POR	9208
PPP2R2B	9305
PRDM12	13997
PRG4	9364
PRKAG2	9386
PRKCG	9402
PRKN	8607
PRKRA	9438
PRNP	9449
PRPS1	9462
PRRT2	30500
PRX	13797
PSAP	9498
PSEN1	9508
PSEN2	9509
PTF1A	23734
PTS	9689
PYCR2	30262
PYGM	9726
QDPR	9752
RAB39B	16499
RAB7A	9788
RAPSN	9863
RARS	9870
RARS2	21406
RBCK1	15864
REEP1	25786
RELN	9957
RETREG1	25964
RIPK4	496
RNASEH2A	18518
RNASEH2B	25671
RNASEH2C	24116
RNASET2	21686
RNF170	25358
RNF216	21698
ROBO3	13433
RRM2B	17296
RTN2	10468
RXYLT1	13530
RYR1	10483
SACS	10519
SAMHD1	15925
SAR1B	10535
SBF2	2135
SCARF2	19869
SCN10A	10582
SCN11A	10583
SCN4A	10591
SCN9A	10597
SCO1	10603
SCO2	10604
SCP2	10606
SDHA	10680
SDHAF1	33867
SDHB	10681
SELENON	15999
SEPSECS	30605
44083	7323
SERAC1	21061
SETX	445
SGCA	10805
SGCB	10806
SGCD	10807
SGCE	10808
SGCG	10809
SH3TC2	29427
SIGMAR1	8157
SIL1	24624
SKI	10896
SLC12A6	10914
SLC16A2	10923
SLC17A5	10933
SLC18A2	10935
SLC18A3	10936
SLC19A3	16266
SLC1A3	10941
SLC1A4	10942
SLC20A2	10947
SLC22A5	10969
SLC25A12	10982
SLC25A19	14409
SLC25A4	10990
SLC25A46	25198
SLC2A1	11005
SLC30A10	25355
SLC39A14	20858
SLC52A2	30224
SLC52A3	16187
SLC5A7	14025
SLC6A3	11049
SLC9A6	11079
SMAD3	6769
SMAD4	6770
SMN1	11117
SNCA	11138
SNX14	14977
SOD1	11179
SOX10	11190
SPART	18514
SPAST	11233
SPEG	16901
SPG11	11226
SPG21	20373
SPG7	11237
SPR	11257
SPTBN2	11276
SPTLC1	11277
SPTLC2	11278
SQSTM1	11280
SRD5A3	25812
STAC3	28423
STIM1	11386
STUB1	11427
SUCLA2	11448
SUCLG1	11449
SUMF1	20376
SURF1	11474
SYNE1	17089
SYNJ1	11503
TACO1	24316
TARDBP	11571
TBK1	11584
TBP	11588
TCAP	11610
TFG	11758
TGFB2	11768
TGFB3	11769
TGFBR1	11772
TGFBR2	11773
TGM6	16255
TH	11782
THAP1	20856
TIA1	11802
TINF2	11824
TK2	11831
TMEM240	25186
TNNI2	11946
TNNT1	11948
TNNT3	11950
TOE1	15954
TOR1A	3098
TPM2	12011
TPM3	12012
TPP1	2073
TRAPPC11	25751
TREM2	17761
TREX1	12269
TRIM32	16380
TRIP4	12310
TRPA1	497
TRPV4	18083
TSEN2	28422
TSEN34	15506
TSEN54	27561
TSFM	12367
TTBK2	19141
TTC19	26006
TTN	12403
TTPA	12404
TTR	12405
TUBA1A	20766
TUBB2B	30829
TUBB3	20772
TUBB4A	20774
TWNK	1160
TYMP	3148
TYROBP	12449
UBA1	12469
UBQLN2	12509
USP18	12616
VAC14	25507
VAPB	12649
VCP	12666
VIPAS39	20347
VLDLR	12698
VMA21	22082
VPS13A	1908
VPS13D	23595
VPS33B	12712
VPS35	13487
VRK1	12718
WASHC5	28984
WDR45	28912
WDR45B	25072
WDR73	25928
WDR81	26600
WFS1	12762
WNK1	14540
WWOX	12799
XPR1	12827
YARS	12840
YY1	12856
ZC4H2	24931
ZFYVE26	20761
ZMPSTE24	12877

## Sheet: EP
Table S6
Gene list: Severe infantile epilepsy (EP)
Gene	HGNC ID
AARS	20
ABAT	23
ACTL6B	160
ADAM22	201
ADAR	225
ADCY5	236
ADRA2B	282
ADSL	291
AFG3L2	315
AGTR2	338
AIMP1	10648
AKT3	393
ALDH5A1	408
ALDH7A1	877
ALG1	18294
ALG11	32456
ALG13	30881
ALG14	28287
ALG3	23056
ALG6	23157
AMT	473
ANKRD11	21316
AP2M1	564
AP3B2	567
AP4S1	575
APP	620
ARHGEF9	14561
ARID1B	18040
ARV1	29561
ARX	18060
ASAH1	735
ASNS	753
ASXL3	29357
ATP13A2	30213
ATP1A2	800
ATP1A3	801
ATP6AP2	18305
ATP6V1A	851
ATP7A	869
ATXN2	10555
BRAT1	21701
BRWD3	17342
BSCL2	15832
CACNA1A	1388
CACNA1D	1391
CACNA1E	1392
CACNA2D1	1399
CACNA2D2	1400
CAD	1424
CAMK2A	1460
CAMK2B	1461
CASK	1497
CDKL5	11411
CERS1	14253
CHD2	1917
CHRNA2	1956
CHRNA4	1958
CHRNA7	1960
CHRNB2	1962
CLCN4	2022
CLN3	2074
CLN5	2076
CLN6	2077
CLN8	2079
CLTC	2092
CNKSR2	19701
CNNM2	103
CNPY3	11968
CNTN2	2172
CNTNAP2	13830
COL4A1	2202
COL4A3BP	2205
CPA6	17245
CPLX1	2309
CRADD	2340
CSNK2B	2460
CSTB	2482
CTSD	2529
CTSF	2531
CUX2	19347
CYFIP2	13760
DCX	2714
DDX3X	2745
DEAF1	14677
DENND5A	19344
DEPDC5	18423
DHDDS	20603
DNAJC5	16235
DNM1	2972
DNM1L	2973
DNMT3A	2978
DOCK7	19190
DOLK	23406
DPM1	3005
DPM2	3006
DPYD	3012
DYNC1H1	2961
DYRK1A	3091
EEF1A2	3192
EHMT1	24650
EIF2S3	3267
EPM2A	3413
FGF12	3668
FGF13	3670
FGFR3	3690
FLNA	3754
FOLR1	3791
FOXG1	3811
FOXP1	3823
FRRS1L	1362
GABBR2	4507
GABRA1	4075
GABRA2	4076
GABRA3	4077
GABRA5	4079
GABRB1	4081
GABRB2	4082
GABRB3	4083
GABRG2	4087
GAL	4114
GAMT	4136
GATM	4175
GCSH	4208
GLDC	4313
GLRA1	4326
GLS	4331
GNAO1	4389
GNB1	4396
GNB5	4401
GOSR2	4431
GPAA1	4446
GPHN	15465
GRIA3	4573
GRIA4	4574
GRIN1	4584
GRIN2A	4585
GRIN2B	4586
GRIN2D	4588
GRN	4601
GUF1	25799
HACE1	21033
HCN1	4845
HECW2	29853
HIVEP2	4921
HNRNPH2	5042
HNRNPU	5048
HSD17B10	4800
IQSEC2	29059
IRF2BPL	14282
ITPA	6176
KANSL1	24565
KCNA1	6218
KCNA2	6220
KCNB1	6231
KCNC1	6233
KCND2	6238
KCNH1	6250
KCNH5	6254
KCNJ10	6256
KCNMA1	6284
KCNQ1	6294
KCNQ2	6296
KCNQ3	6297
KCNQ5	6299
KCNT1	18865
KCNT2	18866
KCTD7	21957
KDM5C	11114
KIAA2022	29433
KIF1A	888
KIF5A	6323
KIF5C	6325
KMT2A	7132
LGI1	6572
LIAS	16429
LMNB2	6638
LNPK	21610
MAGEL2	6814
MAGI2	18957
MAPK10	6872
MBD5	20444
MBOAT7	15505
MDH2	6971
MECP2	6990
MED13L	22962
MED17	2375
MED23	2372
MEF2C	6996
MFF	24858
MFSD8	28486
MID2	7096
MOCS1	7190
MOCS2	7193
MTHFS	7437
MTOR	3942
NAA10	18704
NACC1	20967
NAPB	15751
NECAP1	24539
NEDD4	7727
NEUROD2	7763
NF1	7765
NGLY1	17646
NHLRC1	21576
NPRL2	24969
NPRL3	14124
NR2F1	7975
NRXN1	8008
NTRK2	8032
NUS1	21042
OPHN1	8148
OTUD6B	24281
PACS2	23794
PAFAH1B1	8574
PAK1	8590
PAK3	8592
PAX7	8621
PCDH12	8657
PCDH19	14270
PHACTR1	20990
PIGA	8957
PIGC	8960
PIGG	25985
PIGH	8964
PIGL	8966
PIGN	8967
PIGO	23215
PIGP	3046
PIGQ	14135
PIGS	14937
PIGT	14938
PIGW	23213
PLCB1	15917
PLP1	9086
PNKP	9154
PNPO	30260
POLG	9179
PPP1CB	9282
PPP2R1A	9302
PPP3CA	9314
PPT1	9325
PRDM8	13993
PRICKLE1	17019
PRICKLE2	20340
PROSC	9457
PRRT2	30500
PRUNE1	13420
PTPN23	14406
PURA	9701
QARS	9751
RAB11A	9760
RAB11B	9761
RAB39B	16499
RAPGEF2	16854
RARS2	21406
RBSN	20759
RELN	9957
RFT1	30220
RHOBTB2	18756
RNASEH2A	18518
RNASEH2B	25671
RNASEH2C	24116
RNF13	10057
ROGDI	29478
RORA	10258
RORB	10259
RUSC2	23625
SAMD12	31750
SAMHD1	15925
SCARB2	1665
SCN1A	10585
SCN1B	10586
SCN2A	10588
SCN3A	10590
SCN8A	10596
SCN9A	10597
SEPSECS	30605
SERPINI1	8943
SETBP1	15573
SETD1B	29187
SGCE	10808
SHANK3	14294
SIK1	11142
SLC12A5	13818
SLC13A5	23089
SLC1A2	10940
SLC1A4	10942
SLC25A12	10982
SLC25A22	19954
SLC2A1	11005
SLC35A2	11022
SLC35A3	11023
SLC39A8	20862
SLC45A1	17939
SLC6A1	11042
SLC6A8	11055
SLC9A6	11079
SMARCA2	11098
SMC1A	11111
SNAP25	11132
SORCS3	16699
SPATA5	18119
SPTAN1	11273
SRPX2	30668
ST3GAL3	10866
ST3GAL5	10872
STAMBP	16950
STRADA	30172
STT3B	30611
STX1B	18539
STXBP1	11444
STYXL1	18165
SUMF1	20376
SV2A	20566
SYN1	11494
SYNGAP1	11497
SYNJ1	11503
SYP	11506
SZT2	29040
TBC1D24	29203
TBCD	11581
TBL1XR1	29529
TCF4	11634
TDP2	17768
TMTC3	26899
TNRC6A	11969
TPP1	2073
TRAK1	29947
TRAPPC12	24284
TRAPPC6B	23066
TREX1	12269
TRIM8	15579
TRPM6	17995
TSC1	12362
TSC2	12363
TUBA1A	20766
TUBB2A	12412
TUBB2B	30829
UBA5	23230
UBE3A	12496
UFC1	26941
UNC80	26582
VARS	12651
WASF1	12732
WDR26	21208
WDR45	28912
WDR45B	25072
WDR62	24502
WWOX	12799
YWHAG	12852
ZBTB18	13030
ZEB2	14881
ZNHIT3	12309

## Sheet: PID
Table S6
Gene list: Immunology including Neutropenia (PID)
Gene	HGNC ID
ACD	25070
ACP5	124
ACTB	132
ADA	186
ADAM17	195
ADAR	225
AICDA	13203
AIRE	360
AK2	362
ALG1	18294
ALPI	437
AP3B1	566
AP3D1	568
APOL1	618
ARHGEF1	681
ARPC1B	704
ATM	795
ATP6AP1	868
B2M	914
BACH2	14078
BCL10	989
BCL11B	13222
BLM	1058
BLNK	14211
BLOC1S6	8549
BTK	1133
C1QA	1241
C1QB	1242
C1QBP	1243
C1QC	1245
C1R	1246
C1S	1247
C2	1248
C3	1318
C4A	1323
C4B	1324
C5	1331
C6	1339
C7	1346
C8A	1352
C8B	1353
C8G	1354
C9	1358
CA2	1373
CARD11	16393
CARD14	16446
CARD9	16391
CARMIL2	27089
CASP10	1500
CASP8	1509
CCBE1	29426
CD19	1633
CD247	1677
CD27	11922
CD28	1653
CD3D	1673
CD3E	1674
CD3G	1675
CD4	1678
CD40	11919
CD40LG	11935
CD46	6953
CD48	1683
CD55	2665
CD59	1689
CD70	11937
CD79A	1698
CD79B	1699
CD81	1701
CD8A	1706
CDC42	1736
CDCA7	14628
CEBPE	1836
CECR1	1839
CFB	1037
CFD	2771
CFH	4883
CFHR1	4888
CFHR3	16980
CFI	5394
CFP	8864
CHD7	20626
CHUK	1974
CIB1	16920
CIITA	7067
CLCN7	2025
CLEC16A	29013
CLEC7A	14558
CLPB	30664
COLEC11	17213
COPA	2230
COPG1	2236
CORO1A	2252
CR2	2336
CSF2RA	2435
CSF2RB	2436
CSF3R	2439
CTC1	26169
CTLA4	2505
CTPS1	2519
CTSC	2528
CXCR4	2561
CYBA	2577
CYBB	2578
CYBC1	28672
DBR1	15594
DCLRE1B	17641
DCLRE1C	17642
DDX58	19102
DEF6	2760
DKC1	2890
DNAJC21	27030
DNASE1L3	2959
DNASE2	2960
DNMT3B	2979
DOCK11	23483
DOCK2	2988
DOCK8	19191
ELANE	3309
EPG5	29331
ERBIN	15842
ERCC6L2	26922
EXTL3	3518
FAAP24	28467
FADD	3573
FAS	11920
FASLG	11936
FAT4	23109
FCGR3A	3619
FCHO1	29002
FCN3	3625
FERMT1	15889
FERMT3	23151
FLT4	3767
FOXC2	3801
FOXN1	12765
FOXP3	6106
FPR1	3826
G6PC	4056
G6PC3	24861
G6PD	4057
GATA1	4170
GATA2	4171
GFI1	4237
GIMAP5	18005
GIMAP6	21918
GINS1	28980
GJA1	4274
GJC2	17494
HAVCR2	18437
HAX1	16915
HELLS	4861
HMOX1	5013
HYOU1	16931
ICOS	5351
ICOSLG	17087
IFIH1	18873
IFNAR1	5432
IFNAR2	5433
IFNGR1	5439
IFNGR2	5440
IGHM	5541
IGLL1	5870
IKBKB	5960
IKBKG	5961
IKZF1	13176
IL10	5962
IL10RA	5964
IL10RB	5965
IL12B	5970
IL12RB1	5971
IL12RB2	5972
IL17F	16404
IL17RA	5985
IL17RC	18358
IL18BP	5987
IL1RN	6000
IL21	6005
IL21R	6006
IL23R	19100
IL2RA	6008
IL2RB	6009
IL2RG	6010
IL36RN	15561
IL6R	6019
IL6ST	6021
IL7R	6024
INO80	26956
IRAK1	6112
IRAK4	17967
IRF2BP2	21729
IRF3	6118
IRF4	6119
IRF7	6122
IRF8	5358
IRF9	6131
ISG15	4053
ITCH	13890
ITGA9	6145
ITGB2	6155
ITK	6171
JAGN1	26926
JAK1	6190
JAK3	6193
KIF11	6388
KMT2D	7133
KRAS	6407
LAMTOR2	29796
LAT	18874
LCK	6524
LIG1	6598
LIG4	6601
LPIN2	14450
LRBA	1742
LRRC8A	19027
LYST	1968
MAGT1	28880
MALT1	6819
MAP3K14	6853
MASP1	6901
MASP2	6902
MBL2	6922
MCM4	6947
MEFV	6998
MKL1	14334
MOGS	24862
MRE11	7230
MS4A1	7315
MSH6	7329
MSN	7373
MTHFD1	7432
MVK	7530
MYD88	7562
MYO5A	7602
MYSM1	29401
NBAS	15625
NBN	7652
NCF1	7660
NCF2	7661
NCF4	7662
NEIL3	24573
NFAT5	7774
NFE2L2	7782
NFKB1	7794
NFKB2	7795
NFKBIA	7797
NHEJ1	25737
NHP2	14377
NKX2-5	2488
NLRC4	16412
NLRP1	14374
NLRP12	22938
NLRP3	16400
NOD2	5331
NOP10	14378
NOTCH1	7881
NRAS	7989
NSMCE3	7677
OAS1	8086
ORAI1	25896
OSTM1	21652
OTULIN	25118
PARN	8609
PEPD	8840
PGM3	8907
PIGA	8957
PIK3CA	8975
PIK3CD	8977
PIK3R1	8979
PLCG2	9066
PLEKHM1	29017
PMS2	9122
PNP	7892
POLA1	9173
POLD1	9175
POLD2	9176
POLE	9177
POLE2	9178
POLR3A	30074
POLR3C	30076
POLR3F	15763
POMP	20330
PRF1	9360
PRKCD	9399
PRKDC	9413
PROX1	9459
PSMA3	9532
PSMB4	9541
PSMB8	9545
PSMB9	9546
PSMG2	24929
PSTPIP1	9580
PTEN	9588
PTPN14	9647
PTPRC	9666
RAB27A	9766
RAC2	9802
RAG1	9831
RAG2	9832
RANBP2	9848
RASA1	9871
RASGRP1	9878
RBCK1	15864
RC3H1	29434
REL	9954
RELA	9955
RELB	9956
RFX5	9986
RFXANK	9987
RFXAP	9988
RHOH	686
RIPK1	10019
RMRP	10031
RNASEH2A	18518
RNASEH2B	25671
RNASEH2C	24116
RNF168	26661
RNF31	16031
RNU4ATAC	34016
RORC	10260
RPSA	6502
RTEL1	15888
RTP4	23992
SAMD9	1348
SAMD9L	1349
SAMHD1	15925
SBDS	19440
SEC61A1	18276
SEMA3E	10727
SERPING1	1228
SH2D1A	10820
SH3BP2	10825
SH3KBP1	13867
SHARPIN	25321
SKIV2L	10898
SLC11A1	10907
SLC29A3	23096
SLC35C1	20197
SLC37A4	4061
SLC39A7	4927
SLC46A1	30521
SLC7A7	11065
SMARCAL1	11102
SMARCD2	11107
SNORA31	32621
SNX10	14974
SOX18	11194
SP110	5401
SPINK5	15464
SPPL2A	30227
SRP54	11301
STAT1	11362
STAT2	11363
STAT3	11364
STAT5B	11367
STIM1	11386
STK4	11408
STN1	26200
STX11	11429
STXBP2	11445
TAP1	43
TAP2	44
TAPBP	11566
TAZ	11577
TBK1	11584
TBX1	11592
TCF3	11633
TCIRG1	11647
TCN2	11653
TERC	11727
TERT	11730
TFRC	11763
TGFB1	11766
TGFBR1	11772
TGFBR2	11773
THBD	11784
TICAM1	18348
TINF2	11824
TIRAP	17192
TLR3	11849
TMC6	18021
TMC8	20474
TMEM173	27962
TNFAIP3	11896
TNFRSF11A	11908
TNFRSF13B	18153
TNFRSF13C	17755
TNFRSF1A	11916
TNFRSF4	11918
TNFRSF9	11924
TNFSF10	11925
TNFSF11	11926
TNFSF12	11927
TNFSF13	11928
TOP2B	11990
TPP2	12016
TRAC	12029
TRAF3	12033
TRAF3IP2	1343
TREX1	12269
TRIM22	16379
TRNT1	17341
TSC1	12362
TSC2	12363
TTC37	23639
TTC7A	19750
TYK2	12440
UNC13D	23147
UNC93B1	13481
UNG	12572
USB1	25792
USP18	12616
USP43	20072
VAV1	12657
VEGFC	12682
VPS13B	2183
VPS45	14579
WAS	12731
WDR1	12754
WIPF1	12736
WRAP53	25522
XIAP	592
ZAP70	12858
ZBTB24	21143
ZNF341	15992

## Sheet: OMIM-morbid
Table S6
Gene list: OMIM morbid gene panel (OMIM-morbid)
Gene	HGNC ID
A2M	7
A4GALT	18149
AAAS	13666
AAGAB	25662
AARS1	20
AARS2	21022
AASS	17366
ABAT	23
ABCA1	29
ABCA12	14637
ABCA3	33
ABCA4	34
ABCA5	35
ABCB11	42
ABCB4	45
ABCB6	47
ABCB7	48
ABCC2	53
ABCC6	57
ABCC8	59
ABCC9	60
ABCD1	61
ABCD3	67
ABCD4	68
ABCG5	13886
ABCG8	13887
ABHD12	15868
ABHD5	21396
ABL1	76
ABL2	77
ACACA	84
ACAD8	87
ACAD9	21497
ACADM	89
ACADS	90
ACADSB	91
ACADVL	92
ACAN	319
ACAT1	93
ACAT2	94
ACD	25070
ACE	2707
ACER3	16066
ACO2	118
ACOX1	119
ACOX2	120
ACP2	123
ACP4	14376
ACP5	124
ACR	126
ACSF3	27288
ACSL4	3571
ACSL6	16496
ACTA1	129
ACTA2	130
ACTB	132
ACTC1	143
ACTG1	144
ACTG2	145
ACTL6B	160
ACTN1	163
ACTN2	164
ACTN4	166
ACVR1	171
ACVR1B	172
ACVR2B	174
ACVRL1	175
ACY1	177
ADA	186
ADA2	1839
ADAM10	188
ADAM17	195
ADAM22	201
ADAM9	216
ADAMTS10	13201
ADAMTS13	1366
ADAMTS17	17109
ADAMTS18	17110
ADAMTS2	218
ADAMTS3	219
ADAMTSL2	14631
ADAMTSL4	19706
ADAR	225
ADAT3	25151
ADCY1	232
ADCY5	236
ADCY6	237
ADD3	245
ADGRE2	3337
ADGRG1	4512
ADGRG2	4516
ADGRG6	13841
ADGRV1	17416
ADIPOQ	13633
ADK	257
ADNP	15766
ADPRS	21304
ADRB2	286
ADSL	291
ADSS1	20093
AEBP1	303
AFF2	3776
AFF4	17869
AFG3L2	315
AFP	317
AGA	318
AGBL1	26504
AGBL5	26147
AGK	21869
AGL	321
AGPAT2	325
AGPS	327
AGRN	329
AGT	333
AGTPBP1	17258
AGTR1	336
AGXT	341
AHCY	343
AHDC1	25230
AHI1	21575
AHR	348
AHSG	349
AICDA	13203
AIFM1	8768
AIMP1	10648
AIMP2	20609
AIP	358
AIPL1	359
AIRE	360
AK1	361
AK2	362
AK7	20091
AKAP9	379
AKR1C2	385
AKR1D1	388
AKT1	391
AKT2	392
AKT3	393
ALAD	395
ALAS2	397
ALB	399
ALDH18A1	9722
ALDH1A3	409
ALDH2	404
ALDH3A2	403
ALDH4A1	406
ALDH5A1	408
ALDH6A1	7179
ALDH7A1	877
ALDOA	414
ALDOB	417
ALG1	18294
ALG11	32456
ALG12	19358
ALG13	30881
ALG14	28287
ALG2	23159
ALG3	23056
ALG6	23157
ALG8	23161
ALG9	15672
ALKBH8	25189
ALMS1	428
ALOX12B	430
ALOXE3	13743
ALPK3	17574
ALPL	438
ALS2	443
ALX1	1494
ALX3	449
ALX4	450
AMACR	451
AMBN	452
AMELX	461
AMER1	26837
AMH	464
AMHR2	465
AMMECR1	467
AMN	14604
AMPD1	468
AMPD2	469
AMT	473
AMTN	33188
ANAPC1	19988
ANG	483
ANGPTL3	491
ANGPTL4	16039
ANK1	492
ANK2	493
ANK3	494
ANKH	15492
ANKLE2	29101
ANKRD11	21316
ANKRD26	29186
ANKS6	26724
ANLN	14082
ANO10	25519
ANO3	14004
ANO5	27337
ANO6	25240
ANOS1	6211
ANTXR1	21014
ANTXR2	21732
ANXA11	535
AP1B1	554
AP1S1	559
AP1S2	560
AP2M1	564
AP2S1	565
AP3B1	566
AP3B2	567
AP3D1	568
AP4B1	572
AP4E1	573
AP4M1	574
AP4S1	575
AP5Z1	22197
APC	583
APC2	24036
APCDD1	15718
APOA1	600
APOA2	601
APOA5	17288
APOB	603
APOC2	609
APOC3	610
APOE	613
APP	620
APRT	626
APTX	15984
AQP2	634
AQP5	638
AR	644
ARCN1	649
ARF1	652
ARFGEF2	15853
ARG1	663
ARHGAP26	17073
ARHGAP31	29216
ARHGDIA	678
ARHGEF1	681
ARHGEF10	14103
ARHGEF18	17090
ARHGEF2	682
ARHGEF9	14561
ARID1A	11110
ARID1B	18040
ARID2	18037
ARL13B	25419
ARL2BP	17146
ARL3	694
ARL6	13210
ARL6IP1	697
ARMC2	23045
ARMC4	25583
ARMC5	25781
ARMC9	20730
ARNT2	16876
ARPC1B	704
ARR3	710
ARSA	713
ARSB	714
ARSG	24102
ARSL	719
ARV1	29561
ARX	18060
ASAH1	735
ASB10	17185
ASCC1	24268
ASCL1	738
ASH1L	19088
ASL	746
ASNS	753
ASPA	756
ASPH	757
ASPM	19048
ASPSCR1	13825
ASS1	758
ASXL1	18318
ASXL2	23805
ASXL3	29357
ATAD1	25903
ATAD3A	25567
ATCAY	779
ATF6	791
ATG5	589
ATIC	794
ATL1	11231
ATL3	24526
ATM	795
ATN1	3033
ATOH7	13907
ATP11C	13554
ATP13A2	30213
ATP1A1	799
ATP1A2	800
ATP1A3	801
ATP2A1	811
ATP2A2	812
ATP2B3	816
ATP2C1	13211
ATP5F1A	823
ATP5F1D	837
ATP5F1E	838
ATP5MD	30889
ATP6AP1	868
ATP6AP2	18305
ATP6V0A2	18481
ATP6V0A4	866
ATP6V1A	851
ATP6V1B1	853
ATP6V1B2	854
ATP6V1E1	857
ATP7A	869
ATP7B	870
ATP8A2	13533
ATP8B1	3706
ATPAF2	18802
ATR	882
ATRX	886
ATXN1	10548
ATXN10	10549
ATXN2	10555
ATXN3	7106
ATXN7	10560
ATXN8OS	10561
AUH	890
AURKC	11391
AUTS2	14262
AVIL	14188
AVP	894
AVPR2	897
AXIN1	903
AXIN2	904
B2M	914
B3GALNT2	28596
B3GALT6	17978
B3GAT3	923
B3GLCT	20207
B4GALNT1	4117
B4GALT1	924
B4GALT7	930
B4GAT1	15685
B9D1	24123
B9D2	28636
BAAT	932
BACH2	14078
BAG3	939
BANF1	17397
BAP1	950
BAX	959
BBIP1	28093
BBS1	966
BBS10	26291
BBS12	26648
BBS2	967
BBS4	969
BBS5	970
BBS7	18758
BBS9	30000
BCAP31	16695
BCAT1	976
BCAT2	977
BCHE	983
BCKDHA	986
BCKDHB	987
BCKDK	16902
BCL10	989
BCL11A	13221
BCL11B	13222
BCL2	990
BCL3	998
BCL6	1001
BCL7A	1004
BCO1	13815
BCOR	20893
BCORL1	25657
BCR	1014
BCS1L	1020
BDP1	13652
BEAN1	24160
BEST1	12703
BFSP1	1040
BFSP2	1041
BGN	1044
BHLHA9	35126
BICD2	17208
BIN1	1052
BLK	1057
BLM	1058
BLNK	14211
BLOC1S3	20914
BLOC1S6	8549
BLVRA	1062
BMP1	1067
BMP15	1068
BMP2	1069
BMP4	1071
BMPER	24154
BMPR1A	1076
BMPR1B	1077
BMPR2	1078
BMS1	23505
BNC1	1081
BNC2	30988
BOLA3	24415
BPGM	1093
BPNT2	26019
BPTF	3581
BRAF	1097
BRAT1	21701
BRCA1	1100
BRCA2	1101
BRDT	1105
BRF1	11551
BRIP1	20473
BRPF1	14255
BRWD3	17342
BSCL2	15832
BSND	16512
BTD	1122
BTK	1133
BUB1	1148
BUB1B	1149
BVES	1152
C11orf80	26197
C12orf4	1184
C12orf57	29521
C12orf65	26784
C15orf41	26929
C19orf12	25443
C1GALT1C1	24338
C1QA	1241
C1QB	1242
C1QBP	1243
C1QC	1245
C1QTNF5	14344
C1R	1246
C1S	1247
C2	1248
C2CD3	24564
C3	1318
C4A	1323
C4B	1324
C5	1331
C6	1339
C7	1346
C8A	1352
C8B	1353
C8orf37	27232
C9	1358
C9orf72	28337
CA12	1371
CA2	1373
CA4	1375
CA5A	1377
CA8	1382
CABP2	1385
CABP4	1386
CACNA1A	1388
CACNA1B	1389
CACNA1C	1390
CACNA1D	1391
CACNA1E	1392
CACNA1F	1393
CACNA1G	1394
CACNA1H	1395
CACNA1S	1397
CACNA2D2	1400
CACNA2D4	20202
CACNB2	1402
CACNB4	1404
CACNG2	1406
CAD	1424
CALM1	1442
CALM2	1445
CALR	1455
CAMK2A	1460
CAMK2B	1461
CAMK2G	1463
CAMTA1	18806
CANT1	19721
CAPN1	1476
CAPN3	1480
CAPN5	1482
CARD11	16393
CARD14	16446
CARD9	16391
CARMIL2	27089
CARS2	25695
CASK	1497
CASP10	1500
CASP14	1502
CASP8	1509
CASQ1	1512
CASQ2	1513
CASR	1514
CAST	1515
CAT	1516
CATSPER1	17116
CAV1	1527
CAV3	1529
CAVIN1	9688
CBFB	1539
CBL	1541
CBLIF	4268
CBS	1550
CBX2	1552
CC2D1A	30237
CC2D2A	29253
CCBE1	29426
CCDC103	32700
CCDC114	26560
CCDC115	28178
CCDC151	28303
CCDC174	28033
CCDC22	28909
CCDC39	25244
CCDC40	26090
CCDC47	24856
CCDC50	18111
CCDC65	29937
CCDC78	14153
CCDC8	25367
CCDC88A	25523
CCDC88C	19967
CCM2	21708
CCN6	12771
CCND2	1583
CCNK	1596
CCNO	18576
CCNQ	28434
CCT5	1618
CD151	1630
CD164	1632
CD19	1633
CD247	1677
CD27	11922
CD2AP	14258
CD320	16692
CD36	1663
CD3D	1673
CD3E	1674
CD3G	1675
CD4	1678
CD40	11919
CD40LG	11935
CD55	2665
CD59	1689
CD70	11937
CD79A	1698
CD79B	1699
CD81	1701
CD8A	1706
CD96	16892
CDAN1	1713
CDC14A	1718
CDC42	1736
CDC45	1739
CDC6	1744
CDC73	16783
CDCA7	14628
CDH1	1748
CDH11	1750
CDH15	1754
CDH23	13733
CDH3	1762
CDHR1	14550
CDK10	1770
CDK13	1733
CDK5	1774
CDK5RAP2	18672
CDK6	1777
CDKL5	11411
CDKN1B	1785
CDKN1C	1786
CDON	17104
CDSN	1802
CDT1	24576
CEACAM16	31948
CEBPA	1833
CEBPE	1836
CEL	1848
CELA2A	24609
CENPE	1856
CENPF	1857
CENPJ	17272
CENPT	25787
CEP104	24866
CEP120	26690
CEP135	29086
CEP152	29298
CEP164	29182
CEP19	28209
CEP250	1859
CEP290	29021
CEP41	12370
CEP43	17012
CEP55	1161
CEP57	30794
CEP63	25815
CEP78	25740
CEP83	17966
CERKL	21699
CERS1	14253
CERS3	23752
CERT1	2205
CES1	1863
CETP	1869
CFAP298	1301
CFAP300	28188
CFAP410	1260
CFAP43	26684
CFAP44	25631
CFAP53	26530
CFAP65	25325
CFAP69	26107
CFAP70	30726
CFB	1037
CFC1	18292
CFD	2771
CFH	4883
CFHR5	24668
CFI	5394
CFL2	1875
CFP	8864
CFTR	1884
CHAMP1	20311
CHAT	1912
CHCHD10	15559
CHCHD2	21645
CHD1	1915
CHD2	1917
CHD3	1918
CHD4	1919
CHD7	20626
CHEK2	16627
CHKB	1938
CHM	1940
CHMP1A	8740
CHMP2B	24537
CHMP4B	16171
CHN1	1943
CHP1	17433
CHRDL1	29861
CHRM3	1952
CHRNA1	1955
CHRNA2	1956
CHRNA3	1957
CHRNA4	1958
CHRNB1	1961
CHRNB2	1962
CHRND	1965
CHRNE	1966
CHRNG	1967
CHST11	17422
CHST14	24464
CHST3	1971
CHST6	6938
CHST8	15993
CHSY1	17198
CHUK	1974
CIB1	16920
CIB2	24579
CIBAR1	30452
CIC	14214
CIDEC	24229
CIITA	7067
CILK1	21219
CILK1	21219
CISD2	24212
CIT	1985
CITED2	1987
CKAP2L	26877
CLCF1	17412
CLCN1	2019
CLCN2	2020
CLCN4	2022
CLCN5	2023
CLCN7	2025
CLCNKA	2026
CLCNKB	2027
CLDN1	2032
CLDN10	2033
CLDN14	2035
CLDN16	2037
CLDN19	2040
CLEC4M	13523
CLEC7A	14558
CLIC2	2063
CLIC5	13517
CLMP	24039
CLN3	2074
CLN5	2076
CLN6	2077
CLN8	2079
CLP1	16999
CLPB	30664
CLPP	2084
CLPX	2088
CLRN1	12605
CLTC	2092
CNBP	13164
CNGA1	2148
CNGA3	2150
CNGB1	2151
CNGB3	2153
CNKSR2	19701
CNNM2	103
CNNM4	105
CNOT1	7877
CNOT2	7878
CNOT3	7879
CNPY3	11968
CNTN1	2171
CNTN2	2172
CNTNAP1	8011
CNTNAP2	13830
COA5	33848
COA6	18025
COA7	25716
COA8	20492
COASY	29932
COCH	2180
COG1	6545
COG2	6546
COG4	18620
COG5	14857
COG6	18621
COG7	18622
COG8	18623
COL10A1	2185
COL11A1	2186
COL11A2	2187
COL12A1	2188
COL13A1	2190
COL17A1	2194
COL18A1	2195
COL1A1	2197
COL1A2	2198
COL25A1	18603
COL27A1	22986
COL2A1	2200
COL3A1	2201
COL4A1	2202
COL4A2	2203
COL4A3	2204
COL4A4	2206
COL4A5	2207
COL4A6	2208
COL5A1	2209
COL5A2	2210
COL6A1	2211
COL6A2	2212
COL6A3	2213
COL7A1	2214
COL8A2	2216
COL9A1	2217
COL9A2	2218
COL9A3	2219
COLEC10	2220
COLEC11	17213
COLGALT1	26182
COLQ	2226
COMP	2227
COPB2	2232
COQ2	25223
COQ4	19693
COQ6	20233
COQ7	2244
COQ8A	16812
COQ8B	19041
COQ9	25302
CORIN	19012
CORO1A	2252
COX10	2260
COX14	28216
COX15	2263
COX20	26970
COX4I2	16232
COX6A1	2277
COX6A2	2279
COX6B1	2280
COX7B	2291
COX8A	2294
CP	2295
CPA6	17245
CPAMD8	23228
CPLANE1	25801
CPLX1	2309
CPN1	2312
CPOX	2321
CPS1	2323
CPT1A	2328
CPT1C	18540
CPT2	2330
CR1	2334
CR2	2336
CRADD	2340
CRAT	2342
CRB1	2343
CRB2	18688
CRBN	30185
CREB1	2345
CREB3L1	18856
CREBBP	2348
CRELD1	14630
CRIPT	14312
CRLF1	2364
CRPPA	37276
CRTAP	2379
CRTC1	16062
CRX	2383
CRYAA	2388
CRYAB	2389
CRYBA1	2394
CRYBA2	2395
CRYBA4	2396
CRYBB1	2397
CRYBB2	2398
CRYBB3	2400
CRYGB	2409
CRYGC	2410
CRYGD	2411
CRYGS	2417
CRYM	2418
CSF1R	2433
CSF2RA	2435
CSF2RB	2436
CSF3R	2439
CSNK1D	2452
CSNK2A1	2457
CSNK2B	2460
CSPP1	26193
CSRP3	2472
CST3	2475
CST6	2478
CSTA	2481
CSTB	2482
CTBP1	2494
CTC1	26169
CTCF	13723
CTDP1	2498
CTH	2501
CTHRC1	18831
CTLA4	2505
CTNNA1	2509
CTNNA2	2510
CTNNA3	2511
CTNNB1	2514
CTNND1	2515
CTNS	2518
CTPS1	2519
CTSA	9251
CTSB	2527
CTSC	2528
CTSD	2529
CTSF	2531
CTSK	2536
CTU2	28005
CUBN	2548
CUL3	2553
CUL4B	2555
CUL7	21024
CUX1	2557
CUX2	19347
CWC27	10664
CWF19L1	25613
CXCR4	2561
CXorf56	26239
CYB561	2571
CYB5A	2570
CYB5R3	2873
CYBA	2577
CYBB	2578
CYC1	2579
CYCS	19986
CYFIP2	13760
CYLD	2584
CYP11A1	2590
CYP11B1	2591
CYP11B2	2592
CYP17A1	2593
CYP19A1	2594
CYP1B1	2597
CYP21A2	2600
CYP24A1	2602
CYP26B1	20581
CYP26C1	20577
CYP27A1	2605
CYP27B1	2606
CYP2A6	2610
CYP2B6	2615
CYP2C19	2621
CYP2C9	2623
CYP2R1	20580
CYP2U1	20582
CYP4F22	26820
CYP4V2	23198
CYP7B1	2652
D2HGDH	28358
DAB1	2661
DACT1	17748
DAG1	2666
DARS1	2678
DARS2	25538
DBH	2689
DBT	2698
DCAF17	25784
DCAF8	24891
DCC	2701
DCDC2	18141
DCHS1	13681
DCLRE1C	17642
DCN	2705
DCPS	29812
DCTN1	2711
DCX	2714
DDB2	2718
DDC	2719
DDHD1	19714
DDHD2	29106
DDOST	2728
DDR2	2731
DDRGK1	16110
DDX11	2736
DDX3X	2745
DDX58	19102
DDX59	25360
DDX6	2747
DEAF1	14677
DEGS1	13709
DEK	2768
DENND5A	19344
DEPDC5	18423
DES	2770
DGAT1	2843
DGKE	2852
DGUOK	2858
DHCR24	2859
DHCR7	2860
DHDDS	20603
DHFR	2861
DHH	2865
DHODH	2867
DHPS	2869
DHTKD1	23537
DHX16	2739
DHX30	16716
DHX37	17210
DHX38	17211
DIABLO	21528
DIAPH1	2876
DIAPH2	2877
DIAPH3	15480
DICER1	17098
DIP2B	29284
DIS3L2	28648
DKC1	2890
DLAT	2896
DLC1	2897
DLD	2898
DLG3	2902
DLL1	2908
DLL3	2909
DLL4	2910
DLST	2911
DLX3	2916
DLX4	2917
DLX5	2918
DMD	2928
DMGDH	24475
DMP1	2932
DMPK	2933
DMXL2	2938
DNA2	2939
DNAAF1	30539
DNAAF2	20188
DNAAF3	30492
DNAAF4	21493
DNAAF5	26013
DNAAF6	28570
DNAH1	2940
DNAH11	2942
DNAH17	2946
DNAH5	2950
DNAH9	2953
DNAI1	2954
DNAI2	18744
DNAJB11	14889
DNAJB13	30718
DNAJB2	5228
DNAJB6	14888
DNAJC12	28908
DNAJC19	30528
DNAJC21	27030
DNAJC3	9439
DNAJC5	16235
DNAJC6	15469
DNAL1	23247
DNAL4	2955
DNASE1L3	2959
DNM1	2972
DNM1L	2973
DNM2	2974
DNMBP	30373
DNMT1	2976
DNMT3A	2978
DNMT3B	2979
DOCK2	2988
DOCK3	2989
DOCK6	19189
DOCK7	19190
DOCK8	19191
DOK7	26594
DOLK	23406
DONSON	2993
DPAGT1	2995
DPF2	9964
DPH1	3003
DPM1	3005
DPM2	3006
DPM3	3007
DPP6	3010
DPY19L2	19414
DPYD	3012
DPYS	3013
DRAM2	28769
DRC1	24245
DRD4	3025
DSC2	3036
DSC3	3037
DSE	21144
DSG1	3048
DSG2	3049
DSG4	21307
DSP	3052
DSPP	3054
DST	1090
DSTYK	29043
DTNA	3057
DTNBP1	17328
DUOX2	13273
DUOXA2	32698
DUSP6	3072
DVL1	3084
DVL3	3087
DYM	21317
DYNC1H1	2961
DYNC1I2	2964
DYNC2H1	2962
DYNC2LI1	24595
DYRK1A	3091
DYRK1B	3092
DYSF	3097
DZIP1L	26551
EARS2	29419
EBF3	19087
EBP	3133
ECE1	3146
ECEL1	3147
ECHS1	3151
ECM1	3153
EDA	3157
EDAR	2895
EDARADD	14341
EDC3	26114
EDN1	3176
EDN3	3178
EDNRA	3179
EDNRB	3180
EED	3188
EEF1A2	3192
EEF1AKNMT	24248
EEF2	3214
EFEMP1	3218
EFEMP2	3219
EFL1	25789
EFNB1	3226
EFTUD2	30858
EGF	3229
EGFR	3236
EGLN1	1232
EGR2	3239
EHHADH	3247
EHMT1	24650
EIF2AK3	3255
EIF2AK4	19687
EIF2B1	3257
EIF2B2	3258
EIF2B3	3259
EIF2B4	3260
EIF2B5	3261
EIF2S3	3267
EIF3F	3275
EIF4A3	18683
ELAC2	14198
ELANE	3309
ELMO2	17233
ELMOD3	26158
ELN	3327
ELOVL1	14418
ELOVL4	14415
ELOVL5	21308
ELP1	5959
ELP2	18248
ELP4	1171
EMC1	28957
EMD	3331
EMG1	16912
EML1	3330
EMP2	3334
EMX2	3341
ENAM	3344
ENG	3349
ENO1	3350
ENO3	3354
ENPP1	3356
ENTPD1	3363
EOGT	28526
EP300	3373
EPAS1	3374
EPB41	3377
EPB41L1	3378
EPB42	3381
EPCAM	11529
EPG5	29331
EPHA2	3386
EPHB2	3393
EPHB4	3395
EPHX1	3401
EPM2A	3413
EPO	3415
EPRS1	3418
EPS8	3420
EPS8L2	21296
ERAL1	3424
ERBB2	3430
ERBB3	3431
ERBB4	3432
ERCC1	3433
ERCC2	3434
ERCC3	3435
ERCC4	3436
ERCC5	3437
ERCC6	3438
ERCC6L2	26922
ERCC8	3439
ERF	3444
ERGIC1	29205
ERLIN1	16947
ERLIN2	1356
ERMARD	21056
ESCO2	27230
ESPN	13281
ESR1	3467
ESR2	3468
ESRP1	25966
ESRRB	3473
ETFA	3481
ETFB	3482
ETFDH	3483
ETHE1	23287
ETV6	3495
EVC	3497
EVC2	19747
EWSR1	3508
EXOC6B	17085
EXOSC2	17097
EXOSC3	17944
EXOSC8	17035
EXOSC9	9137
EXPH5	30578
EXT1	3512
EXT2	3513
EXTL3	3518
EYA1	3519
EYA4	3522
EYS	21555
EZH2	3527
F10	3528
F11	3529
F12	3530
F13A1	3531
F13B	3534
F2	3535
F5	3542
F7	3544
F8	3546
F9	3551
FA2H	21197
FADD	3573
FAH	3579
FAM111A	24725
FAM111B	24200
FAM126A	24587
FAM161A	25808
FAM20A	23015
FAM20C	22140
FAM83H	24797
FAN1	29170
FANCA	3582
FANCB	3583
FANCC	3584
FANCD2	3585
FANCE	3586
FANCF	3587
FANCG	3588
FANCI	25568
FANCL	20748
FANCM	23168
FAR1	26222
FARS2	21062
FARSB	17800
FAS	11920
FASLG	11936
FASTKD2	29160
FAT2	3596
FAT4	23109
FBLN1	3600
FBLN5	3602
FBN1	3603
FBN2	3604
FBP1	3606
FBXL3	13599
FBXL4	13601
FBXO11	13590
FBXO31	16510
FBXO38	28844
FBXO7	13586
FCGR2C	15626
FCGR3A	3619
FCGR3B	3620
FCN3	3625
FCSK	29500
FDFT1	3629
FDPS	3631
FDX2	30546
FDXR	3642
FECH	3647
FERMT1	15889
FERMT3	23151
FEZF1	22788
FGA	3661
FGB	3662
FGD1	3663
FGD4	19125
FGF10	3666
FGF12	3668
FGF14	3671
FGF16	3672
FGF17	3673
FGF20	3677
FGF23	3680
FGF3	3681
FGF5	3683
FGF8	3686
FGF9	3687
FGFR1	3688
FGFR2	3689
FGFR3	3690
FGG	3694
FH	3700
FHL1	3702
FIBP	3705
FIG4	16873
FIGLA	24669
FITM2	16135
FKBP10	18169
FKBP14	18625
FKRP	17997
FKTN	3622
FLAD1	24671
FLCN	27310
FLG	3748
FLG2	33276
FLI1	3749
FLNA	3754
FLNB	3755
FLNC	3756
FLRT3	3762
FLT3	3765
FLT4	3767
FLVCR1	24682
FLVCR2	20105
FMN2	14074
FMO3	3771
FMR1	3775
FN1	3778
FOLR1	3791
FOXC1	3800
FOXC2	3801
FOXE1	3806
FOXE3	3808
FOXF1	3809
FOXG1	3811
FOXI1	3815
FOXJ1	3816
FOXL2	1092
FOXN1	12765
FOXO1	3819
FOXP1	3823
FOXP2	13875
FOXP3	6106
FOXRED1	26927
FRAS1	19185
FREM1	23399
FREM2	25396
FRMD4A	25491
FRMD7	8079
FRMPD4	29007
FRRS1L	1362
FSCN2	3960
FSHB	3964
FSHR	3969
FSIP2	21675
FTCD	3974
FTH1	3976
FTL	3999
FTO	24678
FTSJ1	13254
FUCA1	4006
FUS	4010
FUT6	4017
FUT8	4019
FXN	3951
FXYD2	4026
FYB1	4036
FYCO1	14673
FZD2	4040
FZD4	4042
FZD6	4044
G6PC	4056
G6PC3	24861
G6PD	4057
GAA	4065
GAB1	4066
GABBR2	4507
GABRA1	4075
GABRA2	4076
GABRA5	4079
GABRB1	4081
GABRB2	4082
GABRB3	4083
GABRG2	4087
GAD1	4092
GAL	4114
GALC	4115
GALE	4116
GALK1	4118
GALNS	4122
GALNT3	4125
GALT	4135
GAMT	4136
GAN	4137
GANAB	4138
GARS1	4162
GAS2L2	24846
GAS8	4166
GATA1	4170
GATA2	4171
GATA3	4172
GATA4	4173
GATA5	15802
GATA6	4174
GATAD1	29941
GATAD2B	30778
GATM	4175
GBA	4177
GBA2	18986
GBE1	4180
GCDH	4189
GCH1	4193
GCK	4195
GCLC	4311
GCM2	4198
GCNT2	4204
GCSH	4208
GDAP1	15968
GDAP2	18010
GDF1	4214
GDF2	4217
GDF3	4218
GDF5	4220
GDF6	4221
GDF9	4224
GDI1	4226
GDNF	4232
GEMIN4	15717
GFAP	4235
GFER	4236
GFI1	4237
GFI1B	4238
GFM1	13780
GFM2	29682
GFPT1	4241
GGCX	4247
GGT1	4250
GH1	4261
GHR	4263
GHRH	4265
GHRHR	4266
GHSR	4267
GINS1	28980
GIPC3	18183
GJA1	4274
GJA3	4277
GJA5	4279
GJA8	4281
GJB1	4283
GJB2	4284
GJB3	4285
GJB4	4286
GJB6	4288
GJC2	17494
GK	4289
GLA	4296
GLB1	4298
GLDC	4313
GLDN	29514
GLE1	4315
GLI1	4317
GLI2	4318
GLI3	4319
GLIS2	29450
GLIS3	28510
GLMN	14373
GLRA1	4326
GLRB	4329
GLRX5	20134
GLS	4331
GLUD1	4335
GLUL	4341
GLYCTK	24247
GM2A	4367
GMNN	17493
GMPPA	22923
GMPPB	22932
GNA11	4379
GNAI2	4385
GNAI3	4387
GNAL	4388
GNAO1	4389
GNAQ	4390
GNAS	4392
GNAS-AS1	24872
GNAT1	4393
GNAT2	4394
GNB1	4396
GNB3	4400
GNB4	20731
GNB5	4401
GNE	23657
GNMT	4415
GNPAT	4416
GNPTAB	29670
GNPTG	23026
GNRH1	4419
GNRHR	4421
GNS	4422
GORAB	25676
GOSR2	4431
GOT1	4432
GOT2	4433
GP1BA	4439
GP1BB	4440
GP6	14388
GP9	4444
GPAA1	4446
GPC3	4451
GPC4	4452
GPC6	4454
GPD1	4455
GPD1L	28956
GPHN	15465
GPI	4458
GPIHBP1	24945
GPNMB	4462
GPR101	14963
GPR143	20145
GPR179	31371
GPR68	4519
GPR88	4539
GPRASP2	25169
GPSM2	29501
GPT2	18062
GPX1	4553
GPX4	4556
GRAP	4562
GREB1L	31042
GREM2	17655
GRHL2	2799
GRHL3	25839
GRHPR	4570
GRIA3	4573
GRIA4	4574
GRID2	4576
GRIK2	4580
GRIN1	4584
GRIN2A	4585
GRIN2B	4586
GRIN2D	4588
GRIP1	18708
GRK1	10013
GRM1	4593
GRM6	4598
GRN	4601
GRXCR1	31673
GRXCR2	33862
GSC	4612
GSDME	2810
GSN	4620
GSR	4623
GSS	4624
GSX2	24959
GTF2E2	4651
GTF2H5	21157
GTPBP2	4670
GTPBP3	14880
GUCA1A	4678
GUCA1B	4679
GUCY1A1	4685
GUCY2C	4688
GUCY2D	4689
GUF1	25799
GUSB	4696
GYG1	4699
GYS1	4706
GYS2	4707
GZF1	15808
H1-4	4718
H19	4713
H6PD	4795
HAAO	4796
HACE1	21033
HADH	4799
HADHA	4801
HADHB	4803
HAMP	15598
HARS1	4816
HARS2	4817
HAVCR2	18437
HAX1	16915
HBA1	4823
HBA2	4824
HBB	4827
HBD	4829
HBG1	4831
HBG2	4832
HCCS	4837
HCFC1	4839
HCN1	4845
HCN4	16882
HCRT	4847
HDAC6	14064
HDAC8	13315
HECW2	29853
HELLS	4861
HEPACAM	26361
HEPHL1	30477
HERC1	4867
HERC2	4868
HES7	15977
HESX1	4877
HEXA	4878
HEXB	4879
HFE	4886
HFM1	20193
HGD	4892
HGF	4893
HGSNAT	26527
HIBCH	4908
HIKESHI	26938
HINT1	4912
HIVEP2	4921
HJV	4887
HK1	4922
HLCS	4976
HMBS	4982
HMGA2	5009
HMGB3	5004
HMGCL	5005
HMGCS2	5008
HMOX1	5013
HMX1	5017
HNF1A	11621
HNF1B	11630
HNF4A	5024
HNMT	5028
HNRNPA1	5031
HNRNPA2B1	5033
HNRNPDL	5037
HNRNPH2	5042
HNRNPK	5044
HNRNPU	5048
HOGA1	25155
HOMER2	17513
HOXA1	5099
HOXA11	5101
HOXA13	5102
HOXA2	5103
HOXB1	5111
HOXC13	5125
HOXD10	5133
HOXD13	5136
HPCA	5144
HPD	5147
HPGD	5154
HPRT1	5157
HPS1	5163
HPS3	15597
HPS4	15844
HPS5	17022
HPS6	18817
HPSE2	18374
HR	5172
HRAS	5173
HRG	5181
HS6ST2	19133
HSD11B1	5208
HSD11B2	5209
HSD17B10	4800
HSD17B3	5212
HSD17B4	5213
HSD3B2	5218
HSD3B7	18324
HSF4	5227
HSPA9	5244
HSPB1	5246
HSPB3	5248
HSPB8	30171
HSPD1	5261
HSPG2	5273
HTR1A	5286
HTRA1	9476
HTRA2	14348
HTT	4851
HUWE1	30892
HYAL1	5320
HYDIN	19368
HYLS1	26558
HYOU1	16931
IARS1	5330
IARS2	29685
IBA57	27302
ICOS	5351
IDH2	5383
IDH3B	5385
IDS	5389
IDUA	5391
IER3IP1	18550
IFIH1	18873
IFITM5	16644
IFNA1	5417
IFNAR2	5433
IFNGR1	5439
IFNGR2	5440
IFT122	13556
IFT140	29077
IFT172	30391
IFT27	18626
IFT43	29669
IFT52	15901
IFT57	17367
IFT74	21424
IFT80	29262
IFT81	14313
IGBP1	5461
IGF1	5464
IGF1R	5465
IGF2	5466
IGF2R	5467
IGFALS	5468
IGFBP7	5476
IGHG2	5526
IGHM	5541
IGHMBP2	5542
IGKC	5716
IGLL1	5870
IGSF1	5948
IGSF3	5950
IHH	5956
IKBKB	5960
IKBKG	5961
IKZF1	13176
IL10RA	5964
IL10RB	5965
IL11RA	5967
IL12B	5970
IL12RB1	5971
IL17F	16404
IL17RA	5985
IL17RC	18358
IL17RD	17616
IL1RAPL1	5996
IL1RN	6000
IL21	6005
IL21R	6006
IL2RA	6008
IL2RB	6009
IL2RG	6010
IL31RA	18969
IL36RN	15561
IL6ST	6021
IL7R	6024
ILDR1	28741
IMPA1	6050
IMPDH1	6052
IMPG1	6055
IMPG2	18362
INF2	23791
ING1	6062
INPP5E	21474
INPP5K	33882
INPPL1	6080
INS	6081
INSL3	6086
INSR	6091
INTS1	24555
INTS8	26048
INTU	29239
INVS	17870
IQCB1	28949
IQCE	29171
IQSEC1	29112
IQSEC2	29059
IRAK4	17967
IREB2	6115
IRF1	6116
IRF2BP2	21729
IRF2BPL	14282
IRF6	6121
IRF7	6122
IRF8	5358
IRF9	6131
IRS4	6128
IRX5	14361
ISCA1	28660
ISCA2	19857
ISCU	29882
ISG15	4053
ITCH	13890
ITGA2	6137
ITGA2B	6138
ITGA3	6139
ITGA6	6142
ITGA7	6143
ITGA8	6144
ITGB2	6155
ITGB3	6156
ITGB4	6158
ITGB6	6161
ITK	6171
ITM2B	6174
ITPA	6176
ITPR1	6180
ITPR2	6181
IVD	6186
IYD	21071
JAG1	6188
JAGN1	26926
JAK2	6192
JAK3	6193
JAM3	15532
JPH1	14201
JPH2	14202
JPH3	14203
JUP	6207
KANK1	19309
KANK2	29300
KANSL1	24565
KARS1	6215
KAT6A	13013
KAT6B	17582
KATNB1	6217
KBTBD13	37227
KCNA1	6218
KCNA2	6220
KCNA4	6222
KCNA5	6224
KCNB1	6231
KCNC1	6233
KCNC3	6235
KCND3	6239
KCNE1	6240
KCNE2	6242
KCNE3	6243
KCNH1	6250
KCNH2	6251
KCNJ1	6255
KCNJ10	6256
KCNJ11	6257
KCNJ13	6259
KCNJ2	6263
KCNJ5	6266
KCNJ6	6267
KCNK3	6278
KCNK4	6279
KCNK9	6283
KCNMA1	6284
KCNN3	6292
KCNN4	6293
KCNQ1	6294
KCNQ1OT1	6295
KCNQ2	6296
KCNQ3	6297
KCNQ4	6298
KCNQ5	6299
KCNT1	18865
KCNT2	18866
KCNV2	19698
KCTD1	18249
KCTD17	25705
KCTD7	21957
KDF1	26624
KDM1A	29079
KDM5B	18039
KDM5C	11114
KDM6A	12637
KDM6B	29012
KDR	6307
KDSR	4021
KERA	6309
KHDC3L	33699
KIAA0556	29068
KIAA0586	19960
KIAA0753	29110
KIAA0825	28532
KIAA1109	26953
KIAA1549	22219
KIDINS220	29508
KIF11	6388
KIF14	19181
KIF1A	888
KIF1B	16636
KIF1C	6317
KIF21A	19349
KIF22	6391
KIF2A	6318
KIF4A	13339
KIF5A	6323
KIF5C	6325
KIF7	30497
KIFBP	23419
KISS1	6341
KISS1R	4510
KIT	6342
KITLG	6343
KIZ	15865
KL	6344
KLC2	20716
KLF1	6345
KLF11	11811
KLF6	2235
KLHL10	18829
KLHL15	29347
KLHL24	25947
KLHL3	6354
KLHL40	30372
KLHL41	16905
KLHL7	15646
KLK4	6365
KLKB1	6371
KLLN	37212
KMT2A	7132
KMT2B	15840
KMT2C	13726
KMT2D	7133
KMT2E	18541
KMT5B	24283
KNL1	24054
KPTN	6404
KRAS	6407
KREMEN1	17550
KRIT1	1573
KRT1	6412
KRT10	6413
KRT12	6414
KRT13	6415
KRT14	6416
KRT16	6423
KRT17	6427
KRT18	6430
KRT2	6439
KRT25	30839
KRT3	6440
KRT4	6441
KRT5	6442
KRT6A	6443
KRT6B	6444
KRT6C	20406
KRT71	28927
KRT74	28929
KRT8	6446
KRT81	6458
KRT83	6460
KRT85	6462
KRT86	6463
KRT9	6447
KY	26576
KYNU	6469
L1CAM	6470
L2HGDH	20499
LAGE3	26058
LAMA1	6481
LAMA2	6482
LAMA3	6483
LAMA4	6484
LAMB1	6486
LAMB2	6487
LAMB3	6490
LAMC2	6493
LAMC3	6494
LAMP2	6501
LAMTOR2	29796
LARGE1	6511
LARP7	24912
LARS1	6512
LARS2	17095
LAS1L	25726
LAT	18874
LBR	6518
LCA5	31923
LCAT	6522
LCK	6524
LCT	6530
LDB3	15710
LDHA	6535
LDHD	19708
LDLR	6547
LDLRAP1	18640
LEF1	6551
LEMD2	21244
LEMD3	28887
LEP	6553
LEPR	6554
LFNG	6560
LGI1	6572
LGI4	18712
LHB	6584
LHCGR	6585
LHFPL5	21253
LHX3	6595
LHX4	21734
LIAS	16429
LIFR	6597
LIG4	6601
LIM2	6610
LIMS2	16084
LINGO1	21205
LINS1	30922
LIPA	6617
LIPC	6619
LIPE	6621
LIPH	18483
LIPN	23452
LIPT1	29569
LIPT2	37216
LITAF	16841
LMAN1	6631
LMAN2L	19263
LMBR1	13243
LMBRD1	23038
LMF1	14154
LMNA	6636
LMNB1	6637
LMNB2	6638
LMO1	6641
LMO2	6642
LMOD3	6649
LMX1B	6654
LNPK	21610
LONP1	9479
LORICRIN	6663
LOX	6664
LOXHD1	26521
LPAR6	15520
LPIN1	13345
LPIN2	14450
LPL	6677
LPP	6679
LRAT	6685
LRBA	1742
LRIG2	20889
LRIT3	24783
LRMDA	23405
LRP1	6692
LRP12	31708
LRP2	6694
LRP4	6696
LRP5	6697
LRP6	6698
LRPAP1	6701
LRPPRC	15714
LRRC56	25430
LRRC6	16725
LRRC8A	19027
[truncated: 1,924 more rows]

## Sheet: ID
Table S6
Gene list: Intellectual Disability and malformation syndromes (ID)
Gene	HGNC ID
AAAS	13666
AARS	20
AASS	17366
ABCC9	60
ABCD1	61
ABCD4	68
ABHD5	21396
ACAD9	21497
ACADM	89
ACADS	90
ACO2	118
ACOX1	119
ACSL4	3571
ACTB	132
ACTG1	144
ACTL6A	24124
ACTL6B	160
ACY1	177
ADAR	225
ADAT3	25151
ADGRG1	4512
ADK	257
ADNP	15766
ADSL	291
AFF2	3776
AFF4	17869
AFG3L2	315
AGA	318
AGPS	327
AHDC1	25230
AHI1	21575
AIFM1	8768
AIMP1	10648
AKT3	393
ALDH18A1	9722
ALDH3A2	403
ALDH4A1	406
ALDH5A1	408
ALDH7A1	877
ALG1	18294
ALG11	32456
ALG12	19358
ALG13	30881
ALG3	23056
ALG6	23157
ALG8	23161
ALMS1	428
AMER1	26837
AMPD2	469
AMT	473
ANKH	15492
ANKRD11	21316
AP1S1	559
AP1S2	560
AP3B1	566
AP3B2	567
AP4B1	572
AP4E1	573
AP4M1	574
AP4S1	575
APOPT1	20492
ARCN1	649
ARFGEF2	15853
ARG1	663
ARHGEF9	14561
ARID1A	11110
ARID1B	18040
ARID2	18037
ARL13B	25419
ARL6	13210
ARMC9	20730
ARSA	713
ARSB	714
ARSE	719
ARV1	29561
ARX	18060
ASAH1	735
ASH1L	19088
ASL	746
ASNS	753
ASPA	756
ASPM	19048
ASS1	758
ASXL1	18318
ASXL2	23805
ASXL3	29357
ATAD3A	25567
ATIC	794
ATL1	11231
ATM	795
ATP13A2	30213
ATP1A1	799
ATP6AP2	18305
ATP6V0A2	18481
ATP6V1A	851
ATP6V1B2	854
ATP7A	869
ATP8A2	13533
ATR	882
ATRX	886
AUH	890
AUTS2	14262
B3GALNT2	28596
B3GLCT	20207
B4GALNT1	4117
B4GALT7	930
BBS1	966
BBS10	26291
BBS12	26648
BBS2	967
BBS4	969
BBS5	970
BBS7	18758
BBS9	30000
BCAP31	16695
BCKDHA	986
BCKDHB	987
BCKDK	16902
BCL11A	13221
BCL11B	13222
BCOR	20893
BCS1L	1020
BLM	1058
BMP4	1071
BOLA3	24415
BPTF	3581
BRAF	1097
BRAT1	21701
BRD4	13575
BRF1	11551
BRPF1	14255
BRWD3	17342
BSCL2	15832
BTD	1122
BUB1B	1149
C12orf4	1184
C12orf57	29521
C12orf65	26784
CA2	1373
CA8	1382
CACNA1A	1388
CACNA1C	1390
CACNA1D	1391
CACNA1E	1392
CACNA1G	1394
CAMK2A	1460
CAMK2B	1461
CAMTA1	18806
CASK	1497
CBL	1541
CBS	1550
CC2D1A	30237
CC2D2A	29253
CCBE1	29426
CCDC22	28909
CCDC47	24856
CCDC88C	19967
CCND2	1583
CDC42	1736
CDC6	1744
CDH11	1750
CDH15	1754
CDK10	1770
CDK13	1733
CDK5RAP2	18672
CDK8	1779
CDKL5	11411
CDON	17104
CENPF	1857
CENPJ	17272
CEP135	29086
CEP152	29298
CEP290	29021
CEP41	12370
CEP57	30794
CEP83	17966
CHAMP1	20311
CHD2	1917
CHD3	1918
CHD4	1919
CHD7	20626
CHD8	20153
CHKB	1938
CHMP1A	8740
CIC	14214
CIT	1985
CKAP2L	26877
CLCN4	2022
CLN3	2074
CLN5	2076
CLN6	2077
CLN8	2079
CLP1	16999
CLPB	30664
CLTC	2092
CNKSR2	19701
CNNM2	103
CNOT1	7877
CNOT3	7879
CNTNAP2	13830
COASY	29932
COG1	6545
COG4	18620
COG5	14857
COG6	18621
COG7	18622
COG8	18623
COL4A1	2202
COL4A2	2203
COL4A3BP	2205
COLEC11	17213
COQ4	19693
COQ8A	16812
COX10	2260
COX15	2263
COX6B1	2280
CPLANE1	25801
CPS1	2323
CRADD	2340
CRB2	18688
CREBBP	2348
CSNK2A1	2457
CSNK2B	2460
CSPP1	26193
CSTB	2482
CTC1	26169
CTCF	13723
CTDP1	2498
CTNNA2	2510
CTNNB1	2514
CTSA	9251
CTSD	2529
CUL4B	2555
CUX2	19347
CWF19L1	25613
CYB5R3	2873
CYC1	2579
CYP2U1	20582
D2HGDH	28358
DAG1	2666
DARS	2678
DARS2	25538
DBT	2698
DCAF17	25784
DCHS1	13681
DCX	2714
DDC	2719
DDHD2	29106
DDOST	2728
DDX11	2736
DDX3X	2745
DEAF1	14677
DEPDC5	18423
DHCR24	2859
DHCR7	2860
DHDDS	20603
DHFR	2861
DHTKD1	23537
DHX30	16716
DIAPH1	2876
DIS3L2	28648
DKC1	2890
DLD	2898
DLG3	2902
DMD	2928
DNAJC12	28908
DNAJC19	30528
DNM1	2972
DNMT3A	2978
DNMT3B	2979
DOCK3	2989
DOCK6	19189
DOCK7	19190
DOCK8	19191
DOLK	23406
DPAGT1	2995
DPF2	9964
DPM1	3005
DPP6	3010
DPYD	3012
DYM	21317
DYNC1H1	2961
DYRK1A	3091
EBF3	19087
EBP	3133
EED	3188
EEF1A2	3192
EFTUD2	30858
EHMT1	24650
EIF2AK3	3255
EIF2S3	3267
EIF3F	3275
EIF4A3	18683
ELAC2	14198
ELOVL4	14415
ELP2	18248
EML1	3330
EMX2	3341
EP300	3373
EPG5	29331
ERCC1	3433
ERCC2	3434
ERCC3	3435
ERCC5	3437
ERCC6	3438
ERCC6L2	26922
ERCC8	3439
ERLIN2	1356
ESCO2	27230
ETFA	3481
ETFB	3482
ETFDH	3483
ETHE1	23287
EXOSC3	17944
EXTL3	3518
EZH2	3527
FAM111A	24725
FAM126A	24587
FAM20C	22140
FAR1	26222
FAT4	23109
FBXL4	13601
FBXO11	13590
FGD1	3663
FGF12	3668
FH	3700
FIG4	16873
FKRP	17997
FKTN	3622
FLNA	3754
FLVCR1	24682
FLVCR2	20105
FMN2	14074
FMR1	3775
FOLR1	3791
FOXG1	3811
FOXP1	3823
FOXP2	13875
FOXRED1	26927
FTCD	3974
FTSJ1	13254
FUCA1	4006
FUT8	4019
GABRA1	4075
GABRB2	4082
GABRB3	4083
GABRG2	4087
GALC	4115
GALE	4116
GALT	4135
GAMT	4136
GATAD2B	30778
GATM	4175
GCDH	4189
GCH1	4193
GDI1	4226
GFAP	4235
GFER	4236
GFM1	13780
GJC2	17494
GK	4289
GLB1	4298
GLDC	4313
GLI2	4318
GLI3	4319
GLIS3	28510
GLUL	4341
GLYCTK	24247
GM2A	4367
GMPPA	22923
GMPPB	22932
GNAI1	4384
GNAO1	4389
GNAS	4392
GNB1	4396
GNPAT	4416
GNPTAB	29670
GNPTG	23026
GNS	4422
GPAA1	4446
GPC3	4451
GPSM2	29501
GRIA3	4573
GRIA4	4574
GRID2	4576
GRIK2	4580
GRIN1	4584
GRIN2A	4585
GRIN2B	4586
GRIN2D	4588
GRM1	4593
GTF2H5	21157
GTPBP2	4670
GTPBP3	14880
GUSB	4696
HACE1	21033
HADH	4799
HADHA	4801
HCCS	4837
HCFC1	4839
HCN1	4845
HDAC4	14063
HDAC8	13315
HECW2	29853
HEPACAM	26361
HERC1	4867
HESX1	4877
HEXA	4878
HEXB	4879
HGSNAT	26527
HIBCH	4908
HIST1H1E	4718
HIVEP2	4921
HLCS	4976
HMGCL	5005
HNRNPH2	5042
HNRNPK	5044
HNRNPU	5048
HOXA1	5099
HPD	5147
HPRT1	5157
HRAS	5173
HSD17B10	4800
HSD17B4	5213
HSPD1	5261
HTRA2	14348
HUWE1	30892
HYLS1	26558
IARS	5330
IBA57	27302
IDH2	5383
IDS	5389
IDUA	5391
IER3IP1	18550
IFIH1	18873
IFT172	30391
IGF1	5464
IGF1R	5465
IKBKG	5961
IL1RAPL1	5996
INPP5E	21474
INPP5K	33882
INTS1	24555
IQSEC2	29059
IRF2BPL	14282
IRX5	14361
ISPD	37276
ITPR1	6180
IVD	6186
JAM3	15532
KANSL1	24565
KARS	6215
KAT6A	13013
KAT6B	17582
KCNA2	6220
KCNB1	6231
KCNC1	6233
KCNC3	6235
KCNH1	6250
KCNJ10	6256
KCNJ11	6257
KCNJ6	6267
KCNK9	6283
KCNQ2	6296
KCNQ3	6297
KCNQ5	6299
KCNT1	18865
KCTD7	21957
KDM1A	29079
KDM5B	18039
KDM5C	11114
KDM6A	12637
KIAA0586	19960
KIAA1109	26953
KIDINS220	29508
KIF11	6388
KIF1A	888
KIF1BP	23419
KIF5A	6323
KIF5C	6325
KIF7	30497
KMT2A	7132
KMT2C	13726
KMT2D	7133
KMT2E	18541
KMT5B	24283
KNL1	24054
KPTN	6404
KRAS	6407
L1CAM	6470
L2HGDH	20499
LAMA1	6481
LAMA2	6482
LAMB1	6486
LAMC3	6494
LAMP2	6501
LARGE1	6511
LARP7	24912
LGI4	18712
LIG4	6601
LINS1	30922
LONP1	9479
LRP2	6694
LRPPRC	15714
LZTR1	6742
MAB21L1	6757
MAB21L2	6758
MACF1	13664
MAF	6776
MAGEL2	6814
MAN1B1	6823
MAN2B1	6826
MANBA	6831
MAOA	6833
MAP2K1	6840
MAP2K2	6842
MAPK8IP3	6884
MASP1	6901
MAST1	19034
MAT1A	6903
MBD5	20444
MBOAT7	15505
MBTPS2	15455
MCCC1	6936
MCCC2	6937
MCM3AP	6946
MCOLN1	13356
MCPH1	6954
MDH2	6971
MECP2	6990
MED12	11957
MED13L	22962
MED17	2375
MED23	2372
MEF2C	6996
MEIS2	7001
METTL23	26988
MFF	24858
MFSD8	28486
MGAT2	7045
MGP	7060
MICU1	1530
MID1	7095
MKKS	7108
MKS1	7121
MLC1	17082
MLYCD	7150
MMAA	18871
MMAB	19331
MMACHC	24525
MMADHC	25221
MMUT	7526
MOCS1	7190
MOCS2	7193
MOGS	24862
MPDU1	7207
MPI	7216
MPLKIP	16002
MRPS22	14508
MSL3	7370
MSMO1	10545
MTHFR	7436
MTOR	3942
MTR	7468
MTRR	7473
MVK	7530
MYCN	7559
MYO5A	7602
MYT1L	7623
NAA10	18704
NAA15	30782
NACC1	20967
NAGA	7631
NAGLU	7632
NALCN	19082
NANS	19237
NBEA	7648
NDE1	17619
NDP	7678
NDST1	7680
NDUFA1	7683
NDUFS1	7707
NDUFS4	7711
NDUFS7	7714
NDUFS8	7715
NDUFV1	7716
NEU1	7758
NEXMIF	29433
NF1	7765
NFIA	7784
NFIX	7788
NFU1	16287
NGLY1	17646
NHS	7820
NIPBL	28862
NKX2-1	11825
NLGN3	14289
NONO	7871
NPC1	7897
NPC2	14537
NPHP1	7905
NR2F1	7975
NRAS	7989
NRXN1	8008
NSD1	14234
NSD2	12766
NSDHL	13398
NSUN2	25994
NT5C2	8022
NTRK1	8031
NTRK2	8032
NUBPL	20278
OCLN	8104
OCRL	8108
ODC1	8109
OFD1	2567
OGT	8127
OPA3	8142
OPHN1	8148
OSGEP	18028
OTC	8512
OTUD6B	24281
OTX2	8522
PACS1	30032
PACS2	23794
PAFAH1B1	8574
PAH	8582
PAK3	8592
PARN	8609
PAX6	8620
PAX8	8622
PBX1	8632
PC	8636
PCCA	8653
PCCB	8654
PCDH19	14270
PCGF2	12929
PCNT	16068
PDE4D	8783
PDGFRB	8804
PDHA1	8806
PDHX	21350
PDSS1	17759
PDSS2	23041
PEPD	8840
PEX1	8850
PEX10	8851
PEX11B	8853
PEX12	8854
PEX13	8855
PEX14	8856
PEX16	8857
PEX19	9713
PEX2	9717
PEX26	22965
PEX3	8858
PEX5	9719
PEX6	8859
PEX7	8860
PGAP1	25712
PGAP2	17893
PGAP3	23719
PGK1	8896
PGM3	8907
PHACTR1	20990
PHF6	18145
PHF8	20672
PHGDH	8923
PHIP	15673
PIGA	8957
PIGL	8966
PIGN	8967
PIGO	23215
PIGT	14938
PIGV	26031
PIK3CA	8975
PIK3R2	8980
PLA2G6	9039
PLAA	9043
PLCB1	15917
PLK4	11397
PLP1	9086
PLPBP	9457
PMM2	9115
PNKP	9154
PNPLA6	16268
POGZ	18801
POLA1	9173
POLG	9179
POLR3A	30074
POLR3B	30348
POMGNT1	19139
POMGNT2	25902
POMT1	9202
POMT2	19743
PORCN	17652
PPM1D	9277
PPP1CB	9282
PPP2R1A	9302
PPP2R5D	9312
PPT1	9325
PQBP1	9330
PRKD1	9407
PRMT7	25557
PRODH	9453
PRPS1	9462
PRSS12	9477
PRUNE1	13420
PSAP	9498
PSMD12	9557
PSPH	9577
PTCH1	9585
PTCHD1	26392
PTDSS1	9587
PTEN	9588
PTF1A	23734
PTPN11	9644
PTPN23	14406
PTS	9689
PUF60	17042
PURA	9701
PUS1	15508
PYCR1	9721
PYCR2	30262
QARS	9751
QDPR	9752
QRICH1	24713
RAB11B	9761
RAB18	14244
RAB23	14263
RAB39B	16499
RAB3GAP1	17063
RAB3GAP2	17168
RAC1	9801
RAD21	9811
RAF1	9829
RAI1	9834
RARB	9865
RARS2	21406
RBBP8	9891
RBM10	9896
RELN	9957
RERE	9965
RFT1	30220
RHOBTB2	18756
RIT1	10023
RLIM	13429
RMND1	21176
RNASEH2A	18518
RNASEH2B	25671
RNASEH2C	24116
RNASET2	21686
RNF125	21150
ROGDI	29478
ROR2	10257
RORA	10258
RPGRIP1L	29168
RPL10	10298
RPS6KA3	10432
RRM2B	17296
RTEL1	15888
RTN4IP1	18647
RTTN	18654
RXYLT1	13530
SAMD9	1348
SAMHD1	15925
SATB2	21637
SC5D	10547
SCAPER	13081
SCN1A	10585
SCN2A	10588
SCN3A	10590
SCN8A	10596
SCO1	10603
SCO2	10604
SDCCAG8	10671
SDHA	10680
SDHAF1	33867
SEPSECS	30605
SERAC1	21061
SET	10760
SETBP1	15573
SETD1B	29187
SETD2	18420
SETD5	25566
SGPL1	10817
SGSH	10818
SHANK1	15474
SHANK2	14295
SHANK3	14294
SHH	10848
SHOC2	15454
SIK1	11142
SIL1	24624
SIN3A	19353
SIX3	10889
SKI	10896
SLC12A5	13818
SLC12A6	10914
SLC13A5	23089
SLC16A2	10923
SLC17A5	10933
SLC19A3	16266
SLC1A2	10940
SLC1A4	10942
SLC25A1	10979
SLC25A15	10985
SLC25A22	19954
SLC2A1	11005
SLC33A1	95
SLC35A1	11021
SLC35A2	11022
SLC35C1	20197
SLC39A14	20858
SLC39A8	20862
SLC46A1	30521
SLC4A4	11030
SLC6A1	11042
SLC6A17	31399
SLC6A19	27960
SLC6A3	11049
SLC6A8	11055
SLC6A9	11056
SLC9A6	11079
SLX4	23845
SMAD4	6770
SMARCA2	11098
SMARCA4	11100
SMARCB1	11103
SMARCC2	11105
SMARCE1	11109
SMC1A	11111
SMC3	2468
SMOC1	20318
SMPD1	11120
SMS	11123
SNAP29	11133
SNRPB	11153
SNX14	14977
SON	11183
SOS1	11187
SOS2	11188
SOX10	11190
SOX11	11191
SOX2	11195
SOX3	11199
SOX4	11200
SOX5	11201
SOX9	11204
SPART	18514
SPATA5	18119
SPECC1L	29022
SPG11	11226
SPR	11257
SPRED1	20249
SPTAN1	11273
SPTBN2	11276
SRCAP	16974
SRD5A3	25812
SSR4	11326
ST3GAL3	10866
ST3GAL5	10872
STAG1	11354
STAG2	11355
STAMBP	16950
STIL	10879
STRA6	30650
STRADA	30172
STX1B	18539
STXBP1	11444
SUCLG1	11449
SUMF1	20376
SUOX	11460
SURF1	11474
SYN1	11494
SYNGAP1	11497
SYNJ1	11503
SYP	11506
SYT1	11509
SZT2	29040
TAF1	11535
TAF6	11540
TANGO2	25439
TAT	11573
TAZ	11577
TBC1D20	16133
TBC1D23	25622
TBC1D24	29203
TBCD	11581
TBCE	11582
TBCK	28261
TBL1XR1	29529
TBR1	11590
TCF20	11631
TCF4	11634
TCN2	11653
TCTN2	25774
TECPR2	19957
TELO2	29099
TGIF1	11776
TH	11782
THOC2	19073
THOC6	28369
THRA	11796
TLK2	11842
TMCO1	18188
TMEM165	30760
TMEM216	25018
TMEM237	14432
TMEM240	25186
TMEM67	28396
TMEM70	26050
TMEM94	28983
TMTC3	26899
TOE1	15954
TPP1	2073
TRAPPC9	30832
TREX1	12269
TRIM32	16380
TRIM8	15579
TRIO	12303
TRIP12	12306
TRIT1	20286
TRMT1	25980
TRMT10A	28403
TSC1	12362
TSC2	12363
TSEN2	28422
TSEN34	15506
TSEN54	27561
TSFM	12367
TSHB	12372
TSPAN7	11854
TTC19	26006
TTC37	23639
TTC8	20087
TTI2	26262
TUBA1A	20766
TUBB	20778
TUBB2A	12412
TUBB2B	30829
TUBB3	20772
TUBB4A	20774
TUBG1	12417
TUBGCP6	18127
TUSC3	30242
TWIST1	12428
UBA5	23230
UBE2A	12472
UBE3A	12496
UBE3B	13478
UBR1	16808
UBTF	12511
UMPS	12563
UNC80	26582
UPF3B	20439
UROC1	26444
USP9X	12632
VAMP1	12642
VLDLR	12698
VPS13B	2183
VPS53	25608
VRK1	12718
WAC	17327
WASF1	12732
WDPCP	28027
WDR26	21208
WDR45	28912
WDR45B	25072
WDR62	24502
WDR73	25928
WDR81	26600
WWOX	12799
XRCC4	12831
YWHAG	12852
YY1	12856
ZBTB18	13030
ZBTB20	13503
ZBTB24	21143
ZC4H2	24931
ZDHHC9	18475
ZEB2	14881
ZFYVE26	20761
ZIC2	12873
ZMYND11	16966
ZNF711	13128
ZSWIM6	29316

## Sheet: CTD
Table S6
Gene list: Connective Tissue Disease (CTD)
Gene	HGNC ID
ABCC6	57
ABL1	76
ACTA2	130
ACTG2	145
ACVR1	171
ADA2	1839
ADAMTS10	13201
ADAMTS17	17109
ADAMTS2	218
ADAMTSL4	19706
AEBP1	303
ALDH18A1	9722
ASPH	757
ATP6V0A2	18481
ATP6V1A	851
ATP6V1E1	857
ATP7A	869
B3GALT6	17978
B4GALT7	930
BGN	1044
C1R	1246
C1S	1247
CBS	1550
CHST14	24464
COL11A1	2186
COL11A2	2187
COL12A1	2188
COL18A1	2195
COL1A1	2197
COL1A2	2198
COL2A1	2200
COL3A1	2201
COL4A1	2202
COL4A2	2203
COL5A1	2209
COL5A2	2210
COL5A3	14864
COL6A1	2211
COL6A2	2212
COL6A3	2213
COL9A1	2217
COL9A2	2218
COL9A3	2219
COX7B	2291
CTSC	2528
DCHS1	13681
DSE	21144
EFEMP2	3219
ELN	3327
FBLN5	3602
FBN1	3603
FBN2	3604
FKBP14	18625
FLCN	27310
FLNA	3754
FLNB	3755
FOXE3	3808
GALNS	4122
GATA5	15802
GGCX	4247
GLA	4296
GORAB	25676
GSTM1	4632
GSTP1	4638
GSTT1	4641
GUCY1A3	4685
JAG1	6188
KCNH1	6250
LOX	6664
LTBP2	6715
LTBP4	6717
MAT2A	6904
MED12	11957
MFAP5	29673
MMP2	7166
MYH11	7569
MYH7	7577
MYLK	7590
NFIX	7788
NKX2-5	2488
NOTCH1	7881
NPR3	7945
NSD1	14234
OCRL	8108
P3H2	19317
P4HA1	8546
PIEZO2	26270
PKD1	9008
PKD2	9009
PLOD1	9081
PLOD3	9083
PRDM5	9349
PRKG1	9414
PYCR1	9721
RIN2	18750
RIN3	18751
RNF213	14539
SAMHD1	15925
SKI	10896
SLC2A10	13444
SLC39A13	20859
SMAD2	6768
SMAD3	6769
SMAD4	6770
SMAD6	6772
TAB2	17075
TGFB1	11766
TGFB2	11768
TGFB3	11769
TGFBR1	11772
TGFBR2	11773
TNXB	11976
TPSAB1	12019
TWIST2	20670
UPF3B	20439
VCAN	2464
YY1AP1	30935
ZNF469	23216

## Sheet: SKD
Table S6
Gene list: Skeletal Dysplasia (SKD)
Gene	HGNC ID
ABCC9	60
ACAN	319
ACP5	124
ACVR1	171
ADAMTS10	13201
ADAMTS17	17109
ADAMTSL2	14631
ADI1	30576
AFF3	6473
AGA	318
AGPS	327
AKT1	391
ALG12	19358
ALG3	23056
ALG9	15672
ALMS1	428
ALPL	438
ALX1	1494
ALX3	449
ALX4	450
AMER1	26837
ANKH	15492
ANKRD11	21316
ANO5	27337
ANTXR2	21732
ARCN1	649
ARHGAP31	29216
ARID1A	11110
ARID1B	18040
ARSB	714
ARSE	719
ASXL1	18318
ATP6V0A2	18481
ATP7A	869
ATR	882
B3GALT6	17978
B3GAT3	923
B4GALT7	930
B9D1	24123
B9D2	28636
BANF1	17397
BGN	1044
BHLHA9	35126
BMP1	1067
BMP2	1069
BMP4	1071
BMPER	24154
BMPR1B	1077
C21ORF2	1260
C2CD3	24564
C5orf42	25801
CA2	1373
CANT1	19721
CASR	1514
CC2D2A	29253
CCDC8	25367
CDC6	1744
CDH3	1762
CDKN1C	1786
CDT1	24576
CENPJ	17272
CEP120	26690
CEP152	29298
CEP290	29021
CEP63	25815
CHST11	17422
CHST14	24464
CHST3	1971
CHSY1	17198
CKAP2L	26877
CLCN5	2023
CLCN7	2025
COG1	6545
COG4	18620
COL10A1	2185
COL11A1	2186
COL11A2	2187
COL1A1	2197
COL1A2	2198
COL27A1	22986
COL2A1	2200
COL9A1	2217
COL9A2	2218
COL9A3	2219
COMP	2227
CREB3L1	18856
CREBBP	2348
CRIPT	14312
CRTAP	2379
CSGALNACT1	24290
CSPP1	26193
CTSA	9251
CTSC	2528
CTSK	2536
CUL7	21024
CYP26B1	20581
CYP27B1	2606
DDR2	2731
DDRGK1	16110
DDX59	25360
DHCR24	2859
DHODH	2867
DIP2C	29150
DIS3L2	28648
DLL3	2909
DLX3	2916
DLX5	2918
DLX6	2919
DMP1	2932
DNA2	2939
DNMT3A	2978
DOCK6	19189
DOLPP1	29565
DONSON	2993
DPM1	3005
DPM2	3006
DPM3	3007
DVL1	3084
DVL3	3087
DYM	21317
DYNC2H1	2962
DYNC2LI1	24595
EBP	3133
EFNB1	3226
EFTUD2	30858
EFTUD2	30858
EIF2AK3	3255
ENPP1	3356
EOGT	28526
EP300	3373
ERF	3444
ESCO2	27230
ETF1	3477
EVC	3497
EVC2	19747
EXT1	3512
EXT2	3513
EXTL3	3518
EZH2	3527
FAM111A	24725
FAM20C	22140
FAM24A	23470
FAM46A	18345
FAM58A	28434
FBLIM1	24686
FBLN1	3600
FBN1	3603
FBN2	3604
FBXW4	10847
FERMT3	23151
FGD1	3663
FGF10	3666
FGF16	3672
FGF21	3678
FGF23	3680
FGF8	3686
FGF9	3687
FGFR1	3688
FGFR2	3689
FGFR3	3690
FIG4	16873
FKBP10	18169
FLNA	3754
FLNB	3755
FMN1	3768
FN1	3778
FUCA1	4006
FZD2	4040
GALNS	4122
GALNT3	4125
GDF3	4218
GDF5	4220
GDF6	4221
GH1	4261
GHR	4263
GJA1	4274
GLB1	4298
GLI3	4319
GMNN	17493
GNAI3	4387
GNAS	4392
GNPAT	4416
GNPTAB	29670
GNPTG	23026
GNS	4422
GORAB	25676
GPC6	4454
GPX4	4556
GREM1	2001
GSC	4612
GUSB	4696
HAAO	4796
HDAC4	14063
HDAC5	14068
HDAC6	14064
HDAC8	13315
HES7	15977
HGSNAT	26527
HOXA11	5101
HOXA13	5102
HOXD13	5136
HPGD	5154
HSPG2	5273
HYLS1	26558
IARS2	29685
ICK	21219
IDH1	5382
IDH2	5383
IDS	5389
IDUA	5391
IFIH1	18873
IFITM5	16644
IFT122	13556
IFT140	29077
IFT172	30391
IFT43	29669
IFT52	15901
IFT57	17367
IFT80	29262
IFT81	14313
IHH	5956
IKBKG	5961
IL1RN	6000
IL6ST	6021
IMPAD1	26019
INPPL1	6080
INTU	29239
KAT6A	13013
KAT6B	17582
KIAA0586	19960
KIAA0753	29110
KIF22	6391
KIF7	30497
KYNU	6469
LARP7	24912
LBR	6518
LEMD3	28887
LFNG	6560
LIFR	6597
LMBR1	13243
LMNA	6636
LMX1B	6654
LONP1	9479
LPIN2	14450
LRP4	6696
LRP5	6697
LTBP2	6715
LTBP3	6716
MAFB	6408
MAN2B1	6826
MAN2C1	6827
MANBA	6831
MAP3K7	6859
MATN3	6909
MBTPS2	15455
MEGF8	3233
MEOX1	7013
MESP2	29659
MGP	7060
MIR140	31527
MIR17HG	23564
MKS1	7121
MMP13	7159
MMP14	7160
MMP2	7166
MMP9	7176
MNX1	4979
MPDU1	7207
MSX2	7392
MTAP	7413
MYCN	7559
MYO18B	18150
NAGLU	7632
NANS	19237
NEK1	7744
NEK9	18591
NEPRO	24496
NEU1	7758
NF1	7765
NFIX	7788
NIN	14906
NIPBL	28862
NKX3-2	951
NLRP3	16400
NOG	7866
NOTCH2	7882
NPHP3	7907
NPPC	7941
NPR2	7944
NSD1	14234
NSDHL	13398
NSMCE2	26513
OBSL1	29092
OFD1	2567
ORC1	8487
ORC4	8490
ORC6	17151
OSTM1	21652
P3H1	19316
P4HB	8548
PAM16	29679
PAN2	20074
PAPSS2	8604
PCNT	16068
PCSK5	8747
PCYT1A	8754
PDE3A	8778
PDE4D	8783
PEX5	9719
PEX7	8860
PGAP3	23719
PGM3	8907
PHEX	8918
PHF6	18145
PHGDH	8923
PIGT	14938
PIGV	26031
PIK3CA	8975
PIK3R1	8979
PIN1	8988
PIR	30048
PITX1	9004
PLEKHM1	29017
PLK4	11397
PLOD2	9082
PLS3	9091
POC1A	24488
POLR1A	17264
POLR1C	20194
POLR1D	20422
POP1	30129
POR	9208
PORCN	17652
PPIB	9255
PRKAR1A	9388
PSAT1	19129
PSPH	9577
PTDSS1	9587
PTH1R	9608
PTHLH	9607
PTPN11	9644
PYCR1	9721
RAB23	14263
RAB33B	16075
RAB3GAP2	17168
RAC3	9803
RAD21	9811
RASGRP2	9879
RBBP8	9891
RBM8A	9905
RBPJ	5724
RECQL4	9949
RFT1	30220
RIN1	18749
RMRP	10031
RNU4ATAC	34016
ROR2	10257
RPGRIP1L	29168
RSPRY1	29420
RUNX2	10472
SALL1	10524
SALL4	15924
SATB2	21637
SBDS	19440
SCARF2	19869
SEC24D	10706
SEM1	10845
SEMA3A	10723
SERPINF1	8824
SERPINH1	1546
SETD2	18420
SF3B4	10771
SFRP4	10778
SGSH	10818
SH3BP2	10825
SH3PXD2B	29242
SHH	10848
SHOX	10853
SKI	10896
SLC17A5	10933
SLC26A2	10994
SLC29A3	23096
SLC34A3	20305
SLC35D1	20800
SLC39A13	20859
SLCO2A1	10955
SLCO5A1	19046
SMAD3	6769
SMAD4	6770
SMARCA2	11098
SMARCA4	11100
SMARCAL1	11102
SMARCB1	11103
SMARCE1	11109
SMC1A	11111
SMC3	2468
SNRPB	11153
SNX10	14974
SOST	13771
SOX11	11191
SOX9	11204
SP7	17321
SPAG17	26620
SPARC	11219
SPECC1L	29022
SRCAP	16974
SUCO	1240
SULF1	20391
SUMF1	20376
TAB2	17075
TALDO1	11559
TAPT1	26887
TBCE	11582
TBX15	11594
TBX3	11602
TBX4	11603
TBX5	11604
TBX6	11605
TBXAS1	11609
TCF12	11623
TCIRG1	11647
TCOF1	11654
TCTEX1D2	28482
TCTN2	25774
TCTN3	24519
TERT	11730
TGFB1	11766
TGFB2	11768
TGFBR1	11772
TGFBR2	11773
THPO	11795
TMCO1	18188
TMEM165	30760
TMEM216	25018
TMEM231	37234
TMEM38B	25535
TMEM67	28396
TNFRSF11A	11908
TNFRSF11B	11909
TNFSF11	11926
TP63	15979
TRAPPC2	23068
TREM2	17761
TRIP11	12305
TRPS1	12340
TRPV4	18083
TTC21B	25660
TWIST1	12428
TYROBP	12449
UFSP2	25640
USP9X	12632
WDR19	18340
WDR34	28296
WDR35	29250
WDR60	21862
WISP3	12771
WNT1	12774
WNT10B	12775
WNT3	12782
WNT3A	15983
WNT5A	12784
WNT6	12785
WNT7A	12786
XRCC4	12831
XYLT1	15516
XYLT2	15517
ZBTB16	12930
ZMPSTE24	12877

## Sheet: IC
Table S6
Gene list: Inherited cancer (IC)
Gene	HGNC ID
AIP	358
ALK	427
ANKRD26	29186
APC	583
ATM	795
AXIN2	904
BAP1	950
BARD1	952
BLM	1058
BMPR1A	1076
BRAF	1097
BRCA1	1100
BRCA2	1101
BRIP1	20473
BUB1B	1149
CBL	1541
CD70	11937
CDC73	16783
CDH1	1748
CDK4	1773
CDKN1B	1785
CDKN1C	1786
CDKN2A	1787
CEBPA	1833
CEP57	30794
CHEK2	16627
CYLD	2584
DDB2	2718
DDX41	18674
DICER1	17098
DIS3L2	28648
DKC1	2890
EFL1	25789
EGFR	3236
ELANE	3309
EPCAM	11529
ERCC1	3433
ERCC2	3434
ERCC3	3435
ERCC4	3436
ERCC5	3437
ETV6	3495
EXO1	3511
EXT1	3512
EXT2	3513
EZH2	3527
FAM111B	24200
FANCA	3582
FANCB	3583
FANCC	3584
FANCD2	3585
FANCE	3586
FANCF	3587
FANCG	3588
FANCI	25568
FANCL	20748
FANCM	23168
FH	3700
FLCN	27310
GALNT12	19877
GATA2	4171
GPC3	4451
GREM1	2001
HNF1A	11621
HOXB13	5112
HRAS	5173
IKZF1	13176
KIT	6342
KITLG	6343
KRAS	6407
LZTR1	6742
MAP2K1	6840
MAP2K2	6842
MAX	6913
MEN1	7010
MET	7029
MITF	7105
MLH1	7127
MLH3	7128
MRE11	7230
MSH2	7325
MSH3	7326
MSH6	7329
MUTYH	7527
NBN	7652
NF1	7765
NF2	7773
NRAS	7989
NSD1	14234
NSUN2	25994
NTHL1	8028
PALB2	26144
PAX5	8619
PDGFRA	8803
PHOX2B	9143
PMS1	9121
PMS2	9122
POLD1	9175
POLE	9177
POLH	9181
POT1	17284
PPM1D	9277
PRF1	9360
PRKAR1A	9388
PTCH1	9585
PTEN	9588
PTPN11	9644
RAD50	9816
RAD51C	9820
RAD51D	9823
RAF1	9829
RASA2	9872
RB1	9884
RECQL	9948
RECQL4	9949
REST	9966
RET	9967
RHBDF2	20788
RIT1	10023
RPS20	10405
RRAS	10447
RUNX1	10471
SAMD9	1348
SAMD9L	1349
SBDS	19440
SDHA	10680
SDHAF2	26034
SDHB	10681
SDHC	10682
SDHD	10683
SHOC2	15454
SLX4	23845
SMAD4	6770
SMARCA4	11100
SMARCB1	11103
SOS1	11187
SOS2	11188
SPRED1	20249
SRP72	11303
STK11	11389
SUFU	16466
TERC	11727
TERT	11730
TINF2	11824
TMEM127	26038
TP53	11998
TSC1	12362
TSC2	12363
VHL	12687
WRN	12791
WT1	12796
XPA	12814
XPC	12816
XRCC2	12829

## Sheet: DSD
Table S6
Gene list: Disorder of sex development (DSD)
Gene	HGNC ID
AKAP2	372
AKR1C1	384
AKR1C2	385
AKR1C4	387
AMH	464
AMHR2	465
ANOS1	6211
AR	644
ARL6	13210
ARX	18060
ATF3	785
ATRX	886
BBS1	966
BBS10	26291
BBS12	26648
BBS2	967
BBS4	969
BBS5	970
BBS7	18758
BBS9	30000
BMP15	1068
BMP4	1071
BMP7	1074
BNC2	30988
CBX2	1552
CDKN1C	1786
CHD7	20626
CUL4B	2555
CYB5A	2570
CYP11A1	2590
CYP11B1	2591
CYP17A1	2593
CYP19A1	2594
CYP21A2	2600
DHCR7	2860
DHH	2865
DMRT1	2934
DMRT2	2935
DUSP6	3072
EMX2	3341
ESR2	3468
FGF17	3673
FGF8	3686
FGF9	3687
FGFR1	3688
FGFR2	3689
FKBP4	3720
FLRT3	3762
FOXF2	3810
FOXL2	1092
FRAS1	19185
FREM2	25396
FSHB	3964
FSHR	3969
GATA4	4173
GNRH1	4419
GNRHR	4421
GRIP1	18708
HDAC8	13315
HESX1	4877
HFE	4886
HHAT	18270
HOXA13	5102
HOXA4	5105
HOXB6	5117
HS6ST1	5201
HSD17B3	5212
HSD17B4	5213
HSD3B2	5218
IL17RD	17616
INSL3	6086
KDM5D	11115
KISS1	6341
KISS1R	4510
LEP	6553
LEPR	6554
LHB	6584
LHCGR	6585
LHFPL5	21253
LHX1	6593
LHX3	6595
LHX9	14222
MAMLD1	2568
MAP3K1	6848
MID1	7095
MKKS	7108
NLGN4X	14287
NMT2	7858
NR0B1	7960
NR2F2	7976
NR3C1	7978
NR5A1	7983
NSMF	29843
PAX2	8616
PBX1	8632
PCSK1	8743
POLR3A	30074
POR	9208
PROK2	18455
PROKR2	15836
PROP1	9455
PTPN11	9644
RSPO1	21679
RXFP2	17318
SAMD9	1348
SEMA3A	10723
SOS1	11187
SOX10	11190
SOX2	11195
SOX3	11199
SOX8	11203
SOX9	11204
SPRY4	15533
SRD5A2	11285
SRY	11311
STAG3	11356
STAR	11359
TAC3	11521
TACR3	11528
TDRD7	30831
TRIM32	16380
TSPYL1	12382
TTC8	20087
TUBB3	20772
VAMP7	11486
WDR11	13831
WNT4	12783
WT1	12796
WWOX	12799
ZFPM2	16700

[truncated: 4 more sheets: PEDHEP, CIL, NDD, FETHYD]
