# Supplementary material for: Integration of whole genome sequencing into a healthcare setting: high diagnostic rates across multiple clinical entities in 3219 rare disease patients
Source: Genome Med. 2021 Mar 17;13:40. doi: 10.1186/s13073-021-00855-5 (PMC7968334; doi:10.1186/s13073-021-00855-5)
Supplement: Supplementary file 3 — Additional file 3: Table S7. List of genes and variants reported in cases. [file 13073_2021_855_MOESM3_ESM.xlsx]

## Sheet: Reported genes and variants
Table S7: List of genes and variants reported in cases.
AD* = inheritance not determined - could be "AD, de novo" or "AD"
XLR* / XLD* = inheritance not determined - could be "XLR, de novo/XLD, de novo" or "XLR/XLD"
AR** = inheritance not determined - could be compound heterozygous or located on the same allele
0 indicates hemizygous state
= indicates wild type allele, for AR and XLD inheritance where only one allele is affected the second allele is denoted =
Gene	Inheritance	Reference Sequence	Allele one	Allele two
AARS	AD*	NM_001605.2	c.986G>A, p.(Arg329His)
AARS2	AR	NM_020745	c.353T>C, p.(Leu118Pro)	c.1774C>T, p.(Arg592Trp)
AASS	AR	NM_005763.3	c.3G>A, p.(Met1?)	c.395G>A, p.(Arg132His)
ABCB4	AR homozygous	NM_000443.3	c.2064+3A>T	c.2064+3A>T
ABCC6	AR**	NM_001171	c.2263G>A, p.(Gly755Arg)	c.2359G>A, p.(Val787Ile)
ABCC6	AD*	NM_001171	c.3421C>T, p.(Arg1141*)
ABCC6	AD*	NM_001171	c.4224G>T, p.(Gln1408His)
ABCC6	AD*	NM_001171	c.4448C>T, p.(Pro1483Leu)
ABCC8	AR	NM_000352	c.3989-9G>A	c.4477C>G, p.(Arg1493Gly),c.4482del, p.(Phe1495fs)
ABCC9	AD	NM_005691	c.611C>T, p.(Pro204Leu)
ABCD1	XLR	NM_000033.3	c.1784G>A, p.(Trp595*)	0
ABL1	AD*	NM_007313.2	c.2173G>T, p.(Gly725Cys)
ACADM	AR	NM_000016.4	c.985A>G, p.(Lys329Glu)	?
ACADS	AR	NM_000017.3	c.1147C>T p.(Arg383Cys), c.625G>A p.(Gly209Ser)	c.625G>A p.(Gly209Ser)
ACADS	AR homozygous	NM_000017.3	c.1138C>T, p.(Arg380Trp)	c.1138C>T, p.(Arg380Trp)
ACADS	AR	NM_000017.3	c.310_312del, p.(Glu104del)	c.1138C>T, p.(Arg380Trp)
ACADVL	AR	NM_000018.3	c.848T>C, p.(Val283Ala)	?
ACADVL	AR	NM_000018.3	c.1405C>T, p.(Arg469Trp)	c.1468G>C, p.(Ala490Pro)
ACO2	AR	NM_001098.2	c.1243A>C, p.(Thr415Pro)	c.1552G>T, p.(Asp518Tyr)
ACOX1	AR homozygous	NM_004035.6	c.1729-1G>A	c.1729-1G>A
ACSF3	AR homozygous	NM_174917	c.1672C>T, p.(Arg558Trp)	c.1672C>T, p.(Arg558Trp)
ACSL4	XLR	NM_004458	c.203A>G, p.(Gln68Arg)	0
ACTA1	AD*	NM_001100.3	c.1049C>T, p.(Ser350Leu)
ACTA1	AD, de novo	NM_001100.3	c.145A>G, p.(Met49Val)
ACTA2	AD, de novo	NM_001613.3	c.766C>A, p.(Arg256Ser)
ACTA2	AD*	NM_001613.3	c.809-1G>A
ACTG1	AD, de novo	NM_001614	c.439C>T, p.(Arg147Cys)
ACTG2	AD*	NM_001615	c.443G>T, p.(Arg148Leu)
ACVRL1	AD*	NM_000020	c.652C>T, p.(Arg218Trp)
ADA1	AR	NM_053053	c.7C>T, p.(Gln3*)	c.529G>A, p.(Val177Met)
ADA1	AR homozygous	NM_053053	c.7C>T, p.(Gln3*)	c.7C>T, p.(Gln3*)
ADA1	AR homozygous	NM_053053	c.7C>T, p.(Gln3*)	c.7C>T, p.(Gln3*)
ADA2	AR homozygous	NM_001282225.1	c.139G>A, p.(Gly47Arg)	c.139G>A, p.(Gly47Arg)
ADA2	AR	NM_001282225.1	c.506G>A, p.(Arg169Gln)	c.932T>G, p.(Leu311Arg)
ADA2	AR homozygous	NM_001282225.1	c.506G>A, p.(Arg169Gln)	c.506G>A, p.(Arg169Gln)
ADA2	AR homozygous	NM_001282225.1	c.962G>A, p.(Gly321Glu)	c.962G>A, p.(Gly321Glu)
ADAMTSL2	AR	NM_014694.3	c.475C>T, p.(Arg159Trp)	c.1496A>G, p.(Tyr499Cys)
ADAMTSL4	AR homozygous	NM_019032.5	c.767_786del, p.(Gln256Profs*38)	c.767_786del, p.(Gln256Profs*38)
ADCK3	AR homozygous	NM_020247.4	c.939+1G>A	c.939+1G>A
ADCY5	AD*	NM_183357.2	c.1498C>T, p.(Arg500Cys)
ADCY5	AD*	NM_183357.2	c.2165G>A, p.(Arg722His)
ADGRE2	AD*	NM_001271052	c.1062C>A, p.(Asn354Lys)
ADGRG1	AR homozygous	NM_001145770	c.1865_1867del, p.(Phe622del)	c.1865_1867del, p.(Phe622del)
ADNP	AD, de novo	NM_181442.2	c.790C>T, p.(Arg264*)
AFG3L2	AD*	NM_006796.2	c.2105G>A, p.(Arg702Gln)
AGA	AR homozygous	NM_000027	c.488G>C, p.(Cys163Ser)	c.488G>C, p.(Cys163Ser)
AGA	AR homozygous	NM_000027	c.488G>C, p.(Cys163Ser)	c.488G>C, p.(Cys163Ser)
AGL	AR	NM_000642	c.3980G>A, p.(Trp1327*)	?
AGL	AR homozygous	NM_000642	c.1736-11A>G	c.1736-11A>G
AGL	AR homozygous	NM_000642	c.3204_3205del, p.(Tyr1068*)	c.3204_3205del, p.(Tyr1068*)
AGL	AD*	NM_000642	c.1632G>T, p.(Arg544Ser)
AGXT	AR homozygous	NM_000030.2	c.508G>A, p.(Gly170Arg)	c.508G>A, p.(Gly170Arg)
AHDC1	AD, de novo	NM_001029882	c.2188del, p.(Glu730Argfs*2)
AHDC1	AD*	NM_001029882	c.2306C>T, p.(Ala769Val)
AHDC1	AD, de novo	NM_001029882	c.2517C>G, p.(Tyr839*)
AICDA	AR homozygous	NM_020661	c.416T>C, p.(Met139Val)	c.416T>C, p.(Met139Val)
AKR1D1	AR homozygous	NM_005989.3	c.797G>A, p.(Arg266Gln)	c.797G>A, p.(Arg266Gln)
ALDH4A1	AR	NM_003748.3	c.1338G>A, p.(Glu446Glu)	c.1505G>A, p.(Gly502Asp)
ALDOB	AR homozygous	NM_000035.3	c.524C>A, p.(Ala175Asp)	c.524C>A, p.(Ala175Asp)
ALG12	AR	NM_024105.3	c.295+1G>A	c.824G>T, p.(Ser824Ile)
ALG13	XLR	NM_001099922	c.1973C>T, p.(Pro658Leu)	0
ALG6	AR homozygous	NM_013339.3	c.250G>A, p.(Ala84Thr)	c.250G>A, p.(Ala84Thr)
ALMS1	AR homozygous	NM_015120.4	c.2179del, p.(Tyr727Thrfs*53)	c.2179del, p.(Tyr727Thrfs*53)
ALOX12B	AR**	NM_001139	c.71T>C, p.(Leu24Pro)	c.1562A>G, p.(Tyr521Cys)
AMER1	AD, de novo	NM_152424	c.637C>T, p.(Gln213*)
AMT	AR homozygous	NM_000481.3	c.217C>T, p.(Arg73Cys)	c.217C>T, p.(Arg73Cys)
AMT	AR homozygous	NM_000481.3	c.602_603del, p.(Lys201fs)	c.602_603del, p.(Lys201fs)
ANKRD11	AD, de novo	NM_013275.5	c.2148dup, p.(Ser717Ilefs*25)
ANKRD11	AD	NM_013275.5	c.6743A>G, p.(Gln2248Arg)
ANKRD11	AD, de novo	NM_013275	c.7508_7511dup, p.(Phe2505Alafs*28)
ANKRD26	AD	NM_001256053	c.-128G>A
ANKRD26	AD*	NM_014915	c.1404C>G, p.(Asn468Lys)
ANO5	AR**	NM_0213599.2	c.191dup, p.(Asn64Lysfs*15)	c.2221T>C, p.(Ser741Pro)
ANTXR2	AR homozygous	NM_058172.5	c.297-13A>G	c.297-13A>G
AP1S2	XLR	NM_003916	c.179+2T>C	0
AP3B2	AR homozygous	NM_004644.4	c.2132C>G, p.(Ser711Cys)	c.2132C>G, p.(Ser711Cys)
AP4B1	AR	NM_006594.4	c.1160_1161del, p.(Thr387Argfs*30)	c.1540C>T, p.(Arg514*)
AP4B1	AR	NM_006594.4	c.1160_1161del, p.(Thr387Argfs*30)	c.1540C>T, p.(Arg514*)
AR	XLR*	NM_000044.4	c.1462C>T, p.(Gln488*)	0
AR	XLR*	NM_000044.4	c.1789G>A, p.(Ala597Thr)	0
ARG1	AR homozygous	NM_000045.3	c.466-179_524del, p.(Val175fs)	c.466-179_524del, p.(Val175fs)
ARHGEF10	AD*	NM_001308152	c.2426C>T, p.(Thr809Met)
ARID1A	AD, de novo	NM_139135.3	c.1043_1109del, p.(Ala348Glyfs*21)
ARID1A	AD	NM_139135	c.5198G>C, p.(Arg1733Pro)
ARID1B	AD, de novo	NM_020732.3	c.1480C>T, p.(Gln494*)
ARID1B	AD*	NM_020732.3	c.2398C>A, p.(Pro800Thr)
ARID1B	AD, de novo	NM_020732.3	c.2692C>T, p.(Arg898*)
ARID1B	AD, de novo	NM_020732.3	c.3185_3189del, p.(Glu1062Glyfs*3)
ARID1B	AD, de novo	NM_020732.3	c.4328_4329del, p.(Ile1443Thrfs*15)
ARID1B	AD, de novo	NM_020732.3	c.4466dup, p.(Tyr1490Leufs20*)
ARID1B	AD, de novo	NM_020732.3	c.4678del, p.(Gln1560Serfs*19)
ARID1B	AD	NM_020732.3	c.4748T>G, p.(Val1583Gly)
ARSA	AR	NM_000487	c.609C>A, p.(Tyr203*)	c.931G>A, p.(Gly311Ser)
ARSA	AR homozygous	NM_000487	c.1114C>T, p.(Arg372Trp)	c.1114C>T, p.(Arg372Trp)
ARSA	AR	NM_000487	c.263G>A, p.(Gly88Asp)	c.901C>T, p.(Arg301Trp)
ARSB	AR homozygous	NM_000046	c.923G>A, p.(Gly308Glu)	c.923G>A, p.(Gly308Glu)
ARX	XLR*	NM_139058.2	c.857G>A p.(Gly286Asp)	0
ASH1L	AD*	NM_018498	c.6224-3A>T
ASPM	AR	NM_018136.4	c.4118_4120del, p.(Tyr1373del)	c.8789A>G, p.(Gln2930Arg)
ASS1	AR	NM_000050	c.535T>C, p.(Trp179Arg)	c.1085G>T, p.(Gly362Val)
ATL1	AD	NM_015915.4	c.1352T>A, p.(Leu451Gln)
ATL1	AD*	NM_015915.4	c.1556G>A, p.(Ser519Asn)
ATM	AR homozygous	NM_000051.3	c.5932G>T, p.(Glu1978*)	c.5932G>T, p.(Glu1978*)
ATP1A1	AD, de novo	NM_001160233.1	c.2791T>C, p.(Trp931Arg)
ATP1A3	AD*	NM_152296.4	c.1559G>A, p.(Arg520His)
ATP1A3	AD, de novo	NM_152296.4	c.2443G>A, p.(Glu815Lys)
ATP6AP1	XLR	NM_001183.5	c.371T>G, p.(Leu124Arg)	0
ATP7A	XLR	NM_000052.6	c.1898_1911del, p.(Lys633fs)	0
ATP7A	XLR, de novo	NM_000052.6	c.1639C>T, p.(Arg547*)	0
ATP7B	AR homozygous	NM_000053.3	c.2332C>T, p.(Arg778Trp)	c.2332C>T, p.(Arg778Trp)
ATP7B	AR homozygous	NM_000053.3	c.2332C>T, p.(Arg778Trp)	c.2332C>T, p.(Arg778Trp)
ATP8B1	AR	NM_005603.4	c.571T>A, p.(Trp191Arg)	c.884T>G, p.(Leu295*)
ATP8B1	AR	NM_005603.4	c.3531G>A, p.(Lys1177Lys)	c.(2999_3531+38del)
ATXN7	AD	NM_000333	CAG expansion
ATXN7	AD	NM_000333	CAG expansion
ATXN8OS	AD*	NR_002717	CTG expansion
ATXN8OS	AD*	NR_002717	CTG expansion
AUTS2	AD*	NM_001127231	c.3398_3399insGCA, p.(His1132_His1133insGln)
B3GLCT	AR homozygous	NM_194318	c.660+1G>A	c.660+1G>A
B9D1	AR homozygous	NM_015681	c.285_341+153del, p.(Phe95_Arg114delinsLeu)	c.285_341+153del, p.(Phe95_Arg114delinsLeu)
BBS2	AR homozygous	NM_031885	c.256_278dup, p.(Val94Serfs*8)	c.256_278dup, p.(Val94Serfs*8)
BCKDHA	AR homozygous	NM_000709	c.890G>A, p.(Arg297His)	c.890G>A, p.(Arg297His)
BCKDHB	AR homozygous	NM_183050	c.832G>A, p.(Gly278Ser)	c.832G>A, p.(Gly278Ser)
BCKDHB	AR homozygous	NM_183050	c.835C>T, p.(Arg285*)	c.835C>T, p.(Arg285*)
BCL11A	AD*	NM_022893.3	c.721C>A, p.(Leu241Ile)
BCS1L	AR	NM_004328	c.399delA, p.Glu133fs	c.306A>T
BHLHA9	AR	NM_001164405	Chr17:g.1160454_1187994del	c.251C>T, p.(Ala84Val)
BICD2	AD, de novo	NM_015250	c.2080C>T, p.(Arg694Cys)
BICD2	AD*	NM_001003800	c.2239C>T, p.(Arg747Cys)
BMP2	AD*	NM_001200	c.217_218dup, p.(Val74Profs*8)
BMP2	AD, de novo	NM_001200	c.953dup, p.(Tyr320Valfs*16)
BMP2	AD, de novo	NM_001200	chr20:6642630_7978224del
BMPER	AR homozygous	NM_133468	c.496_498delinsA, p.(Cys166Serfs*3)	c.496_498delinsA, p.(Cys166Serfs*3)
BMPR1B	AD*	NM_001203	c.907A>C, p.(Lys303Gln)
BPTF	AD*	NM_182641	c.663A>C, p.(Glu221Asp)
BPTF	AD, de novo	NM_182641	c.269dup, p.(Arg92Profs*37)
BRAF	AD, de novo	NM_004333.5	c.2135C>A, p.(Ala712Asp)
BRAF	AD, de novo	NM_004333.5	c.741T>G, p.(Phe247Lys)
BRAF	AD, de novo	NM_004333.5	c.770A>G, p.(Gln257Arg)
BRAT1	AR homozygous	NM_152743.3	c.294dup, p.(Leu99Thrfs*92)	c.294dup, p.(Leu99Thrfs*92)
BRAT1	AR	NM_152743.3	c.294dup, p.(Leu99Thrfs*92)	c.1771-1G>C
BRCA2	AD*	NM_000059	c.7679T>C, p.(Phe2560Ser)
BRWD3	XLR	NM_153252	c.3433G>A, p.(Glu1145Lys)	0
BSCL2	AD*	NM_032667	c.269C>T, p.(Ser90Leu)
BTK	XLD	NM_000061	inv(Xq22.1-Xq22.1)	0
C12orf65	AR homozygous	NM_152269.4	Deletion exon 2	Deletion exon 2
C1R	AD*	NM_001733	c.300G>A, p.(=)
C2	AR homozygous	NM_000063	c.841_849+19del	c.841_849+19del
C2	AD	NM_000063	c.841_849+19del
C2	AR homozygous	NM_000063	c.841_849+19del	c.841_849+19del
C8B	AR homozygous	NM_000066	c.1282C>T, p.(Arg428*)	c.1282C>T, p.(Arg428*)
C9orf72	AD*	NM_018325	Hexa-nt expansion
CACNA1A	AD, de novo	NM_000068; NM_001127221	c.4016_4018del p.(Ile1339del)
CACNA1A	AD*	NM_000068; NM_001127221	c.3361G>T, p.(Ala1121Ser)
CACNA1A	AD, de novo	NM_000068; NM_001127221	c.4308G>C, p.(Trp1436Cys)
CACNA1A	AD*	NM_000068; NM_001127221	c.4711A>G, p.(Thr1571Arg)
CACNA1E	AD, de novo	NM_000721	c.2104G>A, p.(Ala702Thr)
CACNA1G	AD	NM_018896	c.3890G>A, p.(Arg1297His)
CAPN1	AR**	NM_001198868	c.1005G>A, p.(Trp335*)	c.1605+5G>A
CAPN1	AR homozygous	NM_001198868	c.1969G>T, p.(Glu657*)	c.1969G>T, p.(Glu657*)
CAPN1	AR homozygous	NM_001198868	c.1969G>T, p.(Glu657*)	c.1969G>T, p.(Glu657*)
CAPN1	AR	NM_001198868	c.1129_1133del, p.(Arg377Glufs*25)	c.1165+1G>A
CAPN3	AR homozygous	NM_024344	c.1117T>C, p.(Trp373Arg)	c.1117T>C, p.(Trp373Arg)
CAPN3	AR**	NM_024344	c.1992+1G>T	?
CAPN3	AR homozygous	NM_024344	c.1992+1G>T	c.1992+1G>T
CAPN3	AR homozygous	NM_024344	c.550del, p.(Thr184Argfs*36)	c.550del, p.(Thr184Argfs*36)
CARD11	AD	NM_032415	c.277G>C, p.(Glu93Gln)
CARMIL2	AR	NM_001013838	c.1933G>A, p.(Asp645Asn)	c.249+1G>T
CARS1	AR	NM_001751	c.242C>T, p.(Thr81Ile)	c.761A>C, p.(His254Pro)
CASK	XLR*	NM_003688.3	c.2328C>T, p.(Asp776Glu)	0
CBS	AR	NM_000071.2	c.1330G>A, p.(Asp444Asn)	c.1358+5G>A, p.?
CBS	AR homozygous	NM_000071.2	c.1135C>T, p.(Arg379Trp)	c.1135C>T, p.(Arg379Trp)
CCDC103	AR homozygous	NM_213607	c.676C>T, p.(Gln226*)	c.676C>T, p.(Gln226*)
CCDC39	AR**	NM_181426	c.1411G>T, p.(Glu471*)	chr3:180368766-180369555del
CCDC39	AR homozygous	NM_181426	c.2485del, p.(Arg829Valfs*3)	c.2485del, p.(Arg829Valfs*3)
CD3G	AR homozygous	NM_000073	c.108T>A, p.(Tyr36*)	c.108T>A, p.(Tyr36*)
CD40LG	XLR	NM_000074	c.654C>A, p.(Cys218*)	0
CDCA7	AR homozygous	NM_031942	c.974_975del, p.(Thr325Argfs*17)	c.974_975del, p.(Thr325Argfs*17)
CDH15	AD*	NM_004933	c.661G>A, p.(Glu221Lys)
CDKL5	XLD, de novo	NM_001037343; NM_003159	c.1927C>T, p.(Gln643*)	=
CDKL5	XLD, de novo	NM_001037343; NM_003159	c.786C>A p.(Tyr262*)	=
CDKL5	XLD, de novo	NM_001037343; NM_003159	c.1945-?_2276+?del	=
CENPE	AR homozygous	NM_001286734	c.8080G>A, p.(Asp2694Asn)	c.8080G>A, p.(Asp2694Asn)
CEP290	AR	NM_025114	c.587C>G, p.(Ser196*)	c.2991+1655A>G
CEP290	AR	NM_025114	c.164_167del, p.(Thr55Serfs*3)	c.1079G>A, p.(Arg360Gln)
CEP63	AR	NM_025180	c.595del, p.(Glu199Asnfs*11)	c.1125T>G, p.(Tyr375*)
CEP83	AR**	NM_016122	c.346G>T, p.(Glu116*)	c.410T>C, p.(Leu137Pro)
CHAMP1	AD*	NM_032436	c.520_522del, p.(Pro174del)
CHCHD10	AD, de novo	NM_213720	c.173G>A, p.(Gly58Asp)
CHD2	AD, de novo	NM_001271.3	c.396_397delTG, p.(Ser134Trpfs*25)
CHD2	AD, de novo	NM_001271.3	c.2435T>C, p.(Ile812Thr)
CHD4	AD*	NM_001273	c.3401A>G, p.(Asn1134Ser)
CHD4	AD*	NM_001273	c.3407C>T, p.(Ala1136Val)
CHD7	AD*	NM_017780	c.2421dup, p.(Ser808Glnfs*17)
CHD7	AD*	NM_017780	c.2504_2508del, p.(Tyr835Serfs*14)
CHD7	AD, de novo	NM_017780	c.2504_2508del, p.(Tyr835Serfs*14)
CHD7	AD, de novo	NM_017780	c.2959C>T, p.(Arg987*)
CHD7	AD*	NM_017780	c.8014_8020del, p.(Trp2672Lysfs*15)
CHEK2	AD*	NM_007194.3	c.573+1G>A
CHKB	AR homozygous	NM_005198	c.1031G>A, p.(Arg344Gln)	c.1031G>A, p.(Arg344Gln)
CHM	XLR*	Hg19	chrX:pter_cen_85296631::AGACG::chrX:85296960_85303361inv::85303376_qter	0
CHMP2B	AD*	NM_014043	c.56G>A, p.(Arg19Gln)
CHRNA1	AD*	NM_000079	c.866C>T, p.(Thr289Ile)
CHRNA4	AD	NM_000744	c.851C>T, p.(Ser284Leu)
CHST3	AR homozygous	NM_004273	c.942delinsTT, p.(Ala315Cysfs*5)	c.942delinsTT, p.(Ala315Cysfs*5)
CLCN1	AD*	NM_000083	c.1003_1004delinsTT, (p.Thr335Phe)
CLCN4	XLR	NM_001830.3	c.(?_-1)_(144+1_145-1)dup	0
CLN3	AR	NM_000086	c.-?_125+?del p.(?)	c.461-?_534+?del p.(?)
CLN5	AR homozygous	NM_006493	c.787A>G, p.(Thr263Ala)	c.787A>G, p.(Thr263Ala)
CLN6	AR	NM_017882.2	c.514T>C, p.(Tyr172His)	c.794_796del, p.(Ser265del)
CNKSR2	XLR*	NM_014927	c.1375A>G, p.(Lys459Glu)	0
CNTNAP2	AR homozygous	NM_014141.5	c.209-50717_402+10495del	c.209-50717_402+10495del
COG5	AR homozygous	NM_006348	c.35C>T, p.(Ala12Val)	c.35C>T, p.(Ala12Val)
COG6	AR	NM_020751	c.238G>A, p.(Glu80Lys)	c.785A>G, p.(Tyr262Cys)
COL10A1	AD*	NM_000493	c.1952G>A, p.(Trp651*)
COL11A1	AD*	NM_080630	c.1993-3T>A
COL11A1	AD*	NM_080630	c.5273A>G, p.(Asn1758Ser)
COL11A2	AD	NM_080680	c.2043del, p.(Gly682Alafs*33)
COL11A2	AD*	NM_080680	c.32T>A, p.(Leu11His)
COL11A2	AR homozygous	NM_080680	c.3833dup, p.(Gly1279Trpfs*12)	c.3833dup, p.(Gly1279Trpfs*12)
COL18A1	AD*	NM_001379500	c.3564_3582del, p.(Pro1189Leufs*13)
COL18A1	AR homozygous	NM_001379500	c.4063_4064del, p.(Leu1355Valfs72*)	c.4063_4064del, p.(Leu1355Valfs72*)
COL1A1	AD*	NM_000088	c.1056+2T>C
COL1A1	AD*	NM_000088	c.1135G>A, p.(Ala379Thr)
COL1A1	AD*	NM_000088	c.1983+1G>A
COL1A1	AD*	NM_000088	c.2560-13T>G
COL1A1	AD, de novo	NM_000088	c.2696G>A, p.(Gly899Asp)
COL1A1	AD*	NM_000088	c.395A>G, p.(Asp132Gly)
COL1A1	AD*	NM_000088	c.589G>T, p.(Gly197Cys)
COL1A1	AD*	NM_000088	c.614dup, p.(Gly206Trpfs*2)
COL1A1	AD*	NM_000088	c.2344-?_4395+?del
COL1A2	AD, de novo	NM_000089	c.2187+1G>C
COL1A2	AD*	NM_000089	c.2819G>T, p.(Gly940Val)
COL1A2	AD*	NM_000089	c.3141G>A, p.(=)
COL1A2	AD, de novo	NM_000089	c.3287G>C, p.(Gly1096Ala)
COL1A2	AD*	NM_000089	c.792+3A>T
COL2A1	AD*	NM_001844.4	c.1148G>A, p.(Arg383His)
COL2A1	AD*	NM_001844.4	c.1266+1G>T
COL2A1	AD, de novo	NM_001844.4	c.1582-2A>G
COL2A1	AD, de novo	NM_001844.4	c.2059G>A, p.(Gly687Ser)
COL2A1	AD*	NM_001844.4	c.2381del, p.(Pro794Leufs*87)
COL2A1	AD*	NM_001844.4	c.2763_2771del, p.(Pro922_Gly924del)
COL2A1	AD	NM_001844.4	c.2862C>T, p.(=)
COL2A1	AD*	NM_001844.4	c.3238G>C, p.(Gly1080Arg)
COL2A1	AD, de novo	NM_001844.4	c.3437G>A, p.(Gly1146Asp)
COL2A1	AD*	NM_001844.4	c.3590G>C, p.(Gly1197Ala)
COL2A1	AD*	NM_001844.4	c.635dup, p.(Gly213Argfs*17)
COL2A1	AD*	NM_001844.4	c.709-1G>T
COL3A1	AD*	NM_000090	c.1258G>A, p.(Gly420Ser)
COL3A1	AD*	NM_000090	c.1349G>A, p.(Gly450Asp)
COL3A1	AD*	NM_000090	c.2284G>C, p.(Gly762Arg)
COL3A1	AD (AR)	NM_000090	c.3325C>T, p.(Arg1109*)	c.3325C>T, p.(Arg1109*)
COL3A1	AD*	NM_000090	c.583-3T>C
COL3A1	AD*	NM_000090	c.676C>A, p.(Pro226Thr)
COL4A1	AD*	NM_001303110	c.502G>A, p.(Gly168Arg)
COL5A1	AD*	NM_000093	c.1283C>T, p.(Ser428Leu)
COL5A1	AD*	NM_000093	c.1384G>A, p.(Glu462Lys)
COL5A1	AD*	NM_000093	c.1780C>T, p.(Arg594*)
COL5A1	AD*	NM_000093	c.2524C>A, p.(Pro842Thr)
COL5A1	AD*	NM_000093	c.3344C>T, p.(Pro1115Leu)
COL5A1	AD*	NM_000093	c.3592G>A, p.(Gly1198Ser)
COL5A1	AD	NM_000093	c.3781G>A, p.(Gly1261Arg)
COL5A1	AD*	NM_000093	c.4303G>A, p.(Gly1435Arg)
COL5A1	AD*	NM_000093	c.5241C>A, p.(Tyr1747*)
COL5A2	AD (AR homozygous)	NM_000393	c.1301C>T, p.(Thr434Met)	c.1301C>T, p.(Thr434Met)
COL5A3	AD*	NM_015719	c.2938G>A, p.(Gly980Ser)
COL6A1	AD*	NM_001848.2	c.1675-1G>A
COL6A1	AD*	NM_001848.2	c.281G>T, p.(Ser94Ile)
COL6A1	AD	NM_001848.2	c.804+1G>A
COL6A1	AD*	NM_001848.2	c.877G>A, p.(Gly293Arg)
COL6A2	AD*	NM_001849	c.1846G>A, p.(Val616Met)
COL6A2	AD*	NM_001849	c.2918T>C, p.(Val973Ala)
COL6A2	AD*	NM_001849	c.928G>T, p.(Gly310Cys)
COL6A3	AD, de novo	NM_004369	c.6210+2del
COL6A3	AD*	NM_004369	c.6460C>T, p.(Arg2154*)	c.7447A>G, p.(Lys2483Glu)
COL6A3	AD*	NM_004369	c.7447A>G, p.(Lys2483Glu)
COL6A3	AR homozygous	NM_004369	c.7447A>G, p.(Lys2483Glu)	c.7447A>G, p.(Lys2483Glu)
COL6A3	AR	NM_004369	c.7447A>G, p.(Lys2483Glu)	c.8567+2dup
COL6A3	AD*	NM_004369	c.761del, p.(Gly254Glufs*13)
COL9A2	AD	NM_001852	c.186G>A, p.(=)
COL9A2	AR homozygous	NM_001852	c.708C>G, p.(Tyr236*)	c.708C>G, p.(Tyr236*)
COL9A3	AD, de novo	NM_001853	c.1310C>T, p.(Pro437Leu)
COL9A3	AD*	NM_001853	c.928G>C, p.(Gly310Arg)
COMP	AD, de novo	NM_000095	c.1201G>A, p.(Asp401Asn)
COMP	AD*	NM_000095	c.781G>C, p.(Gly261Arg)
COQ4	AR	NM_016035.4	c.469C>A, p.(Gln157Lys)	c.718C>T, p.(Arg240Cys)
CPOX	AD	NM_000097.5	c.846C>G, p.(Asp282Glu)
CPS1	AR	NM_001875	c.2944G>A, p.(Gly982Ser)	c.2944G>A, p.(Gly982Ser)
CPT2	AR homozygous	NM_000098.2	c.371G>C, p.(Arg124Pro)	c.371G>C, p.(Arg124Pro)
CREBBP	AD	NM_001079846; NM_004380	c.6478G>A, p.(Ala2160Thr)
CREBBP	AD*	NM_001079846; NM_004380	c.1755_1756insT, p.(Thr586Tyrfs*22)
CREBBP	AD, de novo	NM_001079846; NM_004380	c.4667T>C, p.(Leu1556Pro)
CRTAP	AR**	NM_006371	c.472-11_472-3del	c.826C>T, p.(Gln276*)
CSF1R	AD, de novo	NM_005211	c.2404G>T, p.(Asp802Tyr)
CSNK2A1	AD*	NM_001895.3	c.593A>G, p.(Lys198Arg)
CSNK2B	AD, de novo	NM_001320.6	c.241G>T, p.(Gly81*)
CSPP1	AR homozygous	NM_024790	c.1972A>G, p.(Arg658Gly)	c.1972A>G, p.(Arg658Gly)
CTLA4	AD	NM_005214	c.223C>T, p.(Arg75Trp)
CUL4B	XLR*	NM_003588	c.2687G>A, p.(Arg896Gln)	0
CUL4B	XLR	NM_003588	c.1468C>A, p.(Leu490Ile)	0
CWF19L1	AR homozygous	NM_018294	c.1165A>G, p.(Lys389Glu)	c.1165A>G, p.(Lys389Glu)
CXCR4	AD, de novo	NM_001008540	c.964dup, p.(Arg322Lysfs*22)
CYBB	XLD, de novo	NM_000397	ChrX:37644134_37652414inv	=
CYBB	XLR	NM_000397	c.666_674del, p.(His222_Glu225delinsGln)	0
CYP1B1	AR homozygous	NM_000104	c.1103G>A, p.(Arg368His)	c.1103G>A, p.(Arg368His)
CYP1B1	AR homozygous	NM_000104	c.747C>G, p.(Tyr249*)	c.747C>G, p.(Tyr249*)
CYP24A1	AR homozygous	NM_000782	c.1186C>T, p.(Arg396Trp)	c.1186C>T, p.(Arg396Trp)
DBT	AR	NM_001918.3	c.901C>T, p.(Arg301Cys)	c.(961C>T, p.Gln321*)
DBT	AR homozygous	NM_001918.3	c.1184C>T, p.(Thr395Ile)	c.1184C>T, p.(Thr395Ile)
DBT	AR	NM_001918.3	c.5C>T, p.(Ala2Val)	c.252G>T, p.(Trp84Cys)
DBT	AR homozygous	NM_001918.3	c.1209+1G>A	c.1209+1G>A
DCC	AD*	NM_005215.3	c.1466_1476del, p.(Val489Glyfs*15)
DDR2	AR homozygous	NM_001014796	c.211G>A, p.(Ala71Thr)	c.211G>A, p.(Ala71Thr)
DDX11	AR	NM_030653	c.628del, p.(Val210Trpfs*17)	c.1370-6T>C
DDX3X	XLR	NM_024005	c.1497+3A>G	0
DDX3X	XLD, de novo	NM_024005	c.281dup, p.(Arg95Lysfs*3)	=
DEAF1	AD, de novo	NM_021008	c.721G>A, p.(Glu241Lys)
DEPDC5	AD	NM_001242896.1	c.1296_1299del, p.(Ser432fs)
DEPDC5	AD	NM_001242896.1	c.1474C>T, p.(Arg492*)
DEPDC5	AD*	NM_001242896.1	c.1909C>T, p.(Arg637*)
DEPDC5	AD	NM_001242896	c.4162C>A, p.(Leu1388Met)
DES	AD*	NM_001927	c.212C>T, p.(Ala71Val)
DHH	AR homozygous	NM_021044	c.149C>A, p.(Pro50His)	c.149C>A, p.(Pro50His)
DICER1	AD, de novo	NM_030621	c.4031C>T, p.(Ser1344Leu)
DLD	AR homozygous	NM_000108	c.1436A>T, p.(Asp479Val)	c.1436A>T, p.(Asp479Val)
DLG3	XLR	NM_021120	c.42T>G, p.(Tyr14*)	0
DMD	XLR	NM_004006	c.(93+1_94-1)_(2803+1_2804-1)del	0
DMD	XLR*	NM_004006	c.1812+1G>A	0
DMD	XLR*	NM_004006	c.4847C>G, p.(Ala1616Gly)	0
DMD	XLR	NM_004006	c.6439-?_6614+?del	=
DMD	XLR	NM_004006	c.94-?_530+?del	0
DMD	XLD*	NM_004429	deletion exons 31-43	=
DMRT1	AD*	NM_021951	c.257_258delinsAA, p.(Ser86*)
DNAAF1	AR homozygous	NM_178452	c.1031-2A>G	c.1031-2A>G
DNAAF2	AR homozygous	NM_001083908	c.727G>T, p.(Glu243*)	c.727G>T, p.(Glu243*)
DNAAF4	AR	NM_130810.4	c.390_393del, p.(Val132*)	c.1114C>T, p.(Arg372Cys)
DNAAF4	AR homozygous	NM_130810.4	c.390_393del, p.(Val132*)	c.390_393del, p.(Val132*)
DNAH11	AR**	NM_001277115	c.1113C>G p.(Ile371Met), c.8594C>A p.(Ser2865Tyr)	c.3750dup p.(Cys1251Metfs*5)
DNAH11	AR**	NM_001277115	c.4282A>G, p.(Thr1428Ala)	c.6416G>A, p.(Arg2139Lys)
DNAH5	AR	NM_001369	c.4360C>T, p.(Arg1454*)	c.10815del, p.(Pro3606Hisfs*23)
DNAH5	AR	NM_001369	chr5:13731056-13736783	c.5647C>T, p.(Arg1883*)
DNAI1	AR	NM_012144	c.48+2dup	c.1019+5G>C
DNAJC3	AR homozygous	NM_006260.4	c.1243C>T, p.(Arg415*)	c.1243C>T, p.(Arg415*)
DNM1	AD, de novo	NM_0044408	c.709C>T, p.(Arg237Trp)
DNM2	AD*	NM_004945	c.172C>A, p.(Pro58Thr)
DNMT3A	AD, de novo	NM_022552.4	c.2082+1G>A
DNMT3A	AD, de novo	NM_022552.4	c.2204A>C, p.(Tyr735Ser)
DNMT3A	AD*	NM_022552.4	c.2656C>T, p.(Gln886*)
DNMT3A	AD, de novo	NM_022552	c.1792C>T, p.(Arg598*)
DNMT3B	AR homozygous	NM_006892	c.2166T>A, p.(Asp722Glu)	c.2166T>A, p.(Asp722Glu)
DOCK8	AR	NM_203447	c.128+1G>T	ChrX:9125001_306000del
DOK7	AR	NM_173660	c.1124_1127dup, p.(Ala378Serfs*30)	c.1263dup, p.(Ser422Leufs*97)
DOK7	AR	NM_173660	c.514G>A, p.(Gly172Arg)	c.1124_1127dup, p.(Ala378Serfs*30)
DRD2	AD*	NM_000795	c.940G>A, p.(Gly314Ser)
DYM	AR homozygous	NM_017653	c.1214C>A, p.(Thr405Lys)	c.1214C>A, p.(Thr405Lys)
DYNC1H1	AD, de novo	NM_001376.4	c.9142G>A, p.(Glu3048Lys)
DYNC1H1	AD*	NM_001376.4	c.11689G>A, p.(Gly3897Arg)
DYNC1H1	AD*	NM_001376.4	c.12592C>T, p.(Pro4198Ser)
DYNC1H1	AD	NM_001376.4	c.2923A>G, p.(Ile975Val)
DYNC1H1	AD*	NM_001376.4	c.818A>G, p.(Gln273Arg)
DYNC1H1	AD, de novo	NM_001376.4	c.9128T>C, p.(Met3043Thr)
DYNC1H1	AD	NM_001376.4	c.917A>G, p.(His306Arg)
DYNC1H1	AD	NM_001376.4	c.7456C>G, p.(Leu2486Val)
DYNC1H1	AD, de novo	NM_001376.4	c.6940A>G, p.(Asn2314Asp)
DYNC1H1	AD*	NM_001376	c.752G>A, p.(Arg251His)
DYNC2H1	AR	NM_001080463	c.10022C>G, p.(Pro3341Arg)	g.103016480_103177271del
DYNC2H1	AD	NM_001080463	c.1306G>T, p.(Glu436*)
DYNC2H1	AR	NM_001080463	c.1855C>T, p.(Gln619*)	c.9044A>G, p.(Asp3015Gly)
DYNC2H1	AR	NM_001080463	c.2386del, p.(Arg796Glyfs*8)	c.10163C>T, p.(Pro3388Leu)
DYNC2H1	AR	NM_001080463	c.5971A>T, p.(Met1991Leu)	c.11263A>G, p.(Met 3755Val)
DYNC2H1	AR	NM_001080463	c.624_624delinsAA, p.(Phe209Ile)	c.2574+1G>A
DYNC2H1	AR	NM_001080463	c.6478-16G>A	c.7129T>G, p.(Phe2377Val)
DYRK1A	AD*	NM_001396	c.1408C>G, p.(Pro470Ala)
DYSF	AR homozygous	NM_003494	c.2810+1G>A	c.2810+1G>A
DYSF	AD*	NM_003494	c.4450C>A, p.(Leu1484Ile)
DYSF	AR homozygous	NM_003494	chr2:71740967-71749805del	chr2:71740967-71749805del
DYSF	AR**	NM_003494	deletion exons 49-51	?
EBF1	AD, de novo	NM_001005463	c.625C>T, p.(Arg209Trp)
EBP	XLD, de novo	NM_006579	c.469G>A, p.(Gly157Ser)	=
ECEL1	AR homozygous	NM_004826	c.494T>C, p.(Leu165Pro)	c.494T>C, p.(Leu165Pro)
ECEL1	AR	NM_004826	c.494T>C, p.(Leu165Pro)	c.2228G>T, p.(Arg743Met)
EDA	XLD	NM_001399	rearr chr Xq13.1	=
EEF1A2	AR homozygous	NM_004826	c.1067G>C, p.(Gly356Ala)	c.1067G>C, p.(Gly356Ala)
EFNB1	XLR*	NM_004429	c.334A>G, p.(Ile112Val)	0
EFNB1	AD*	NM_004429	c.128+2T>G
EFTUD2	AD	NM_001258353	c.2689_2693del, p.(Ser897Valfs*12)
EFTUD2	AD*	NM_004247	c.1414-1G>A
EHMT2	AR homozygous	NM_006709	c.1076G>A, p.(Arg359Gln)	c.1076G>A, p.(Arg359Gln)
EIF2B4	AR	NM_015636	c.974_976del, p.(Lys325del)	c.1088G>A, p.(Arg363Gln)
EIF2B5	AR	NM_003907.2	c.1165G>A, p.(Val389Met)	c.1712G>T, p.(Cys571Phe)
ELN	AD*	NM_000501	c.327del, p.(Ala110Leufs*12)
EP300	AD*	NM_001429.3	c.1699A>G, p.(Ile567Val)
ERCC2	AR	NM_000400.3	c.1381C>G, p.(Leu461Val), c.2150C>G, p.(Ala717Gly)	c.2173G>C, p.(Ala725Pro)
ERCC2	AR	NM_000400	c.1003C>T, p.(Arg335Trp)	c.1600G>A, p.(Gly534Ser)
ERCC5	AR homozygous	NM_000123	c.2739dup, p.(Val914Serfs*16)	c.2739dup, p.(Val914Serfs*16)
ERCC6L2	AR	NM_001010895	c.1457del, p.(Ile486Thrfs*36)	c.1880+1G>A
ERCC6L2	AR homozygous	NM_001010895	c.1639-?_1784+?del	c.1639-?_1784+?del
ERCC8	AR homozygous	NM_000082.3	c.551-1G>A	c.551-1G>A
ESCO2	AR**	NM_001017420	c.760dup, p.(Thr254Asnfs*27)	c.1567C>T p.(Gln523*)
ESPN	AR homozygous	NM_031475	c.290T>A, p.(Val97Glu)	c.290T>A, p.(Val97Glu)
ETFA	AR homozygous	NM_000126.3	c.733G>A, p.(Val245Ile)	c.733G>A, p.(Val245Ile)
ETFB	AR homozygous	NM_001985	c.598A>G, p.(Lys200Glu)	c.598A>G, p.(Lys200Glu)
ETFDH	AR homozygous	NM_004453.3	c.1130T>C, p.(Leu377Pro)	c.1130T>C, p.(Leu377Pro)
ETFDH	AR homozygous	NM_004453.3	c. 679C>A, p.(Pro227Thr)	c. 679C>A, p.(Pro227Thr)
EVC	AR	NM_001306090	c.1018C>T, p.(Arg340*)	c.1369G>A, p.(Gly457Lys)
EXT1	AD, de novo mosiac	NM_000127	c.1018C>G, p.(Arg340Gly)
EXT1	AD*	NM_000127	c.1018C>T, p.(Arg340Cys)
EXT1	AD*	NM_000127	c.1057-1G>A
EXT1	AD*	NM_000127	c.416del, p.(Glu139Glyfs*18)
EXT2	AD*	NM_000401.3	c.1036C>T, p.(Gln346*)
EXT2	AD*	NM_000401.3	c.894C>G, p.(Tyr298*)
EYS	AR	NM_001292009	c.3350G>C, p.(Ser1117Thr)	c.8477C>A p.(Thr2826Lys)
FA2H	AR homozygous	NM_024306.4	c.685_687del, p.(Ile229del)	c.685_687del, p.(Ile229del)
FAM111A	AD*	NM_022074.4	c.1026_1028del, p.(Ser343del)
FARS2	AR	NM_006567	c.298C>T, p.(Gln100*)	c.467C>T, p.(Thr156Met)
FARS2	AR homozygous	NM_006567	c.797G>T, p.(Cys266Phe)	c.797G>T, p.(Cys266Phe)
FAS	AD	NM_000043	c.819G>C, p.(Gln273His)
FBN1	AD*	NM_000138	c.1468+5G>A
FBN1	AD, de novo	NM_000138	c.1693C>T, p.(Arg565*)
FBN1	AD*	NM_000138	c.247+1G>T
FBN1	AD*	NM_000138	c.4400T>C, p.(Leu1467Pro)
FBN1	AD*	NM_000138	c.5099A>G, p.(Tyr1700Cys)
FBN1	AD*	NM_000138	c.5387G>T, p.(Gly1796Val)
FBN1	AD*	NM_000138	c.5630A>G, p.(His1877Arg)
FBN1	AD*	NM_000138	c.5672A>G, p.(Asp1891Gly)
FBN1	AD*	NM_000138	c.7487G>T, p.(Cys2496Phe)
FBXL4	AR	NM_012160.4	c.64C>T, p.(Arg22*)	c.616C>T, p.(Arg206*)
FBXO7	AR homozygous	NM_012179	c.1538G>A, p.(Arg513Gln)	c.1538G>A, p.(Arg513Gln)
FGD1	XLR	NM_004463	c.1568A>G, p.(Tyr523Cys)	0
FGF9	AD*	NM_002010	c.296G>A, p.(Ser99Asn)
FGFR1	AD*	NM_023110	c.401C>T p.(Ser134Phe)
FGFR2	AD*	NM_022976	c.992A>, p.(Asn331Ile)
FGFR3	AD*	NM_000142	c.13G>C, p.(Ala5Pro)
FGFR3	AD*	NM_000142	c.1620C>A, p.(Asn540Lys)
FGFR3	AD*	NM_000142	c.1620C>A, p.(Asn540Lys)
FGFR3	AD	NM_000142	c.1663G>C, p.(Val555Leu)
FGFR3	AD*	NM_000142	c.1950G>C, p.(Lys650Asn)
FGFR3	AD*	NM_000142	c.742C>T, p.(Arg248Cys)
FHL1	AD*	NM_001449.4	c.385T>G, p.(Cys129Gly)
FHL1	AD*	NM_001449.4	c.617A>C, p.(Gln206Pro)
FKRP	AR homozygous	NM_024301	c.826C>A p.(Leu276Ile)	c.826C>A p.(Leu276Ile)
FKRP	AR homozygous	NM_024301	c.826C>A, p.(Leu276Ile)	c.826C>A, p.(Leu276Ile)
FKRP	AR homozygous	NM_024301	c.826C>A p.(Leu276Ille)	c.826C>A p.(Leu276Ille)
FKRP	AR homozygous	NM_024301	c.826C>A, p.(Leu276Ile)	c.826C>A, p.(Leu276Ile)
FKRP	AR homozygous	NM_024301	c.826C>A, p.(Leu276Ile)	c.826C>A, p.(Leu276Ile)
FKRP	AR homozygous	NM_024301	c.826C>A, p.(Leu276Ile)	c.826C>A, p.(Leu276Ile)
FKRP	AR homozygous	NM_024301	c.826C>A, p.(Leu276Ile)	c.826C>A, p.(Leu276Ile)
FKRP	AR homozygous	NM_024301	c.826C>A, p.(Leu276Ile)	c.826C>A, p.(Leu276Ile)
FKRP	AR homozygous	NM_024301	c.826C>A, p.(Leu276Ile)	c.826C>A, p.(Leu276Ile)
FKRP	AR homozygous	NM_024301	c.826C>A, p.(Leu276Ile)	c.826C>A, p.(Leu276Ile)
FKRP	AR homozygous	NM_024301	c.826C>A, p.(Leu276Ile)	c.826C>A, p.(Leu276Ile)
FKRP	AR homozygous	NM_024301	c.826C>A, p.(Leu276Ile)	c.826C>A, p.(Leu276Ile)
FLAD1	AR homozygous	NM_025207	c.646G>A, p.(Gly216Ser)	c.646G>A, p.(Gly216Ser)
FLCN	AD*	NM_144997	c.1285dup, p.(HIs429Profs*27)
FLCN	AD*	NM_144997	c.1301-1G>C
FLCN	AD*	NM_144997	c.43G>A, p.(Gly15Ser)
FLCN	AD*	NM_144997	c.779+1G>T
FLCN	AD	NM_144997	c.1285dup, p.(His429Profs*27)
FLCN	AD*	NM_144997	c.235_238del, p.(Ser79Thrfs*50)
FLNA	XLR	NM_001456	c.1894G>A, p.(Asp632Asn)	0
FLNA	XLD*	NM_001456	c.6009dup, p.(Asn2004fs*)	=
FLNA	XLR	NM_001110556	c.1894G>A p.(Asp632Asn)	0
FLNB	AR homozygous	NM_001457	c.465C>G, p.(Tyr155*)	c.465C>G, p.(Tyr155*)
FLNB	AD	NM_001457	c.6054C>G, p.(Phe2018Leu)
FLNC	AD*	NM_001458	c.6881G>A, p.(Gly2294Asp)
FOLR1	AR homozygous	NM_016725.2	c.505T>C, p.(Cys169Arg)	c.505T>C, p.(Cys169Arg)
FOXC1	AD, de novo	NM_001453	Chr6:945,524_1,773,695del
FOXE3	AD*	NM_012186	c.431A>G, p.(Tyr144Cys)
FOXE3	AD*	NM_012186	c.52G>C, p.(Ala18Pro)
FOXP2	AD, de novo	NM_014491	c.(1045-219)_1104del
FOXRED1	AR homozygous	NM_017547	c.874G>A, p.(Gly292Arg)	c.874G>A, p.(Gly292Arg)
FRAS1	AR	NM_025074	c.4579C>T, p.(Arg1527Trp)	c.7391A>G, p.(Lys2464Arg)
FRAS1	AR	NM_025074	c.4648C>T, p.(Leu1550Phe)	c.9806G>A, p.(Arg3269Gln)
FSHB	AR**	NM_000510	c.31T>C, p.(Cys11Arg)	c.347G>A, p.(Gly116Asp)
FSIP2	AR homozygous	NM_173651	c.14954C>T, p.(Ala4985Val)	c.14954C>T, p.(Ala4985Val)
G6PD	AR homozygous	NM_001042351	c.653C>T, p.(Ser218Phe)	c.653C>T, p.(Ser218Phe)
G6PD	XLR	NM_001042351	c.563C>T, p.(Ser188Phe)	0
GAA	AR	NM_000152.3	c.-32-13T>G	c.1302_1303del, p.(Gly435Profs*70)
GABRB1	AD	NM_000812.3	c.656T>G, p.(Val219Gly)
GABRB3	AD, de novo	NM_000814	c.838A>T, p.(Ile280Phe)
GABRG2	AD	NM_000816.3	c.269C>T, p.(Thr90Met)
GABRG2	AD	NM_000816.3	c.269C>T, p.(Thr90Met)
GALC	AR homozygous	NM_000153.3	c.1586C>T, p.(Thr529Met)	c.1586C>T, p.(Thr529Met)
GALC	AR	NM_000153.3	c.331G>A, p.(Gly111Ser)	c.1162-?_2058+?del, p.?
GALNS	AR	NM_000512.4	c.1012C>T, p.(Gln338*)	c.1240C>T, p.(Gln414*)
GALNS	AR homozygous	NM_000512.4	c.245C>T, p.(Ser82Leu)	c.245C>T, p.(Ser82Leu)
GARS	AD*	NM_002047.3	c.1973A>G, p.(Tyr658Cys)
GATA2	AD	NM_032638	c.1238G>A, p.(Cys413Tyr)
GATA2	AD*	NM_032638.4	c.389C>T, p.(Ala130Val)
GATA3	AD, de novo	NM_001002295.1	c.881del, p.(Met294fs)
GBA	AR	NM_000157	c.1403del, p.(Glu468*)	c.1502A>G, p.(Asn501Ser)
GBE1	AR	NM_000158	c.1571G>A, p.(Arg524Gln)	c.691+2T>C
GCDH	AR	NM_000159.2	c.496C>A p.(Pro166Thr)	c.957-117C>T p.(?)
GCH1	AR homozygous	NM_001024070; NM_000161	c.541+347A>G	c.541+347A>G
GCH1	AD*	NM_001024070; NM_000161	c.367G>C, p.(Asp123His)
GDF5	AD*	NM_000557	c.1493G>T, p.(Cys498Phe)
GFPT1	AR homozygous	NM_001244710	c.719G>A, p.(Trp240*)	c.719G>A, p.(Trp240*)
GJA3	AD	NM_021954	c.70G>T, p.(Val24Phe)
GJA8	AD*	NM_005267	c.208T>G, p.(Phe70Val)
GJB1	XLR*	NM_000166	c.491G>A, p.(Arg164Gln)	0
GJB2	AD*	NM_004004	c.299_300del, p.(His100Argfs*14)
GJC2	AR homozygous	NM_020435.3	c.1141_1151del, p.(Ser381fs)	c.1141_1151del, p.(Ser381fs)
GLA	XLR	NM_000169.2	c.816C>G, p.(Asn272Lys)	0
GLA	XLR*	NM_000169.2	c.675_676delinsAA, p.(His225_Trp226delinsGlnArg)	0
GLB1	AR homozygous	NM_000404.3	c.176G>A, p.(Arg59His)	c.176G>A, p.(Arg59His)
GLDC	AR	NM_000170	c.471-?_635+?dup	c.2281G>A p.(Gly761Arg)
GLDC	AR homozygous	NM_000170	c.2281G>A, p.(Gly761Arg)	c.2281G>A, p.(Gly761Arg)
GLDC	AR homozygous	NM_000170	Exon 1-2 deletion	Exon 1-2 deletion
GLDC	AR homozygous	NM_000170	c.2313_2315+11del	c.2313_2315+11del
GLE1	AR	NM_001003722	c.1092dup, p.(Ala365Serfs*12)	c.1750C>T, p.(Arg584Trp)
GLI3	AD*	NM_000168	c.2497C>T, p.(Leu833Phe)
GLI3	AD, de novo	NM_000168	c.2207dup, p.(Ser737*)
GLUL	AR	NM_002065.6	c.415del, p.(Leu139*)	c.1057T>G, p.(Cys359Gly)
GNAO1	AD	NM_020988	c.1054G>A, p.(Gly352Ser)
GNAS	AD, de novo	NM_000516	c.140G>T, p.(Gly47Val)
GNAS	AD*	NM_000516	c.31del, p.(Asp11Thrfs*47)
GNAS	AD*	NM_000516	c.47dup, p.(Lys17Glufs*4)
GNAS	AD, de novo	NM_000516	c.494G>A, p.(Arg165His)
GNAS	AD, de novo	NM_000516	c.499_501del, p.(Asn167del)
GNAS	AD	NM_000516	c.691C>T, p.(Arg231Cys)
GNAS	AD, de novo	NM_000516	c.794G>A, p.(Arg265His)
GNRHR	AR homozygous	NM_000406	c.260A>G, p.(Asn87Ser)	c.260A>G, p.(Asn87Ser)
GORAB	AD	NM_152281	c.597-2A>G
GPD1	AR homozygous	NM_005276.3	c.628G>C, p.(Gly210Arg)	c.628G>C, p.(Gly210Arg)
GPIHBP1	AR homozygous	NM_178172.5	g.Chr8:144,291,586_144,298,751del	g.Chr8:144,291,586_144,298,751del
GREB1L	AD*	NM_001142966	c.3030G>T, p.(Lys1010Asn)
GRHL2	AD*	NM_024915	c.223C>T, p.(Arg75*)
GRIA3	XLR (mosaicism mother)	NM_000828	c.2490A>G, p.(Ile830Met)	0
GRIN1	AD, de novo	NM_007327	c.2443G>A, p.(Gly815Arg)
GRIN1	AD, de novo	NM_007327	c.1665G>T, p.(Met555Ile)
GRIN2A	AD	NM_000833.4	c.1024dup, p.(Thr342fs)
GRIN2A	AD	NM_000833.4	c.3869A>C, p.(His1290Pro)
GRIN2B	AD, de novo	NM_000834.3	c.2189T>C, p.(Ile730Thr)
GRIN2B	AD*	NM_000834.3	c.2470A>G, p.(Met824Val)
GRIN2B	AD*	NM_000834	c.2228A>G, p.(Asp743Gly)
GSS	AR homozygous	NM_000178	c.-9+5G>A, p.?	c.-9+5G>A, p.?
GSTP1	AD*	NM_000852	c.144+4A>G
HADHA	AR	NM_000182.4	c.1528G>C, p.Glu510Gln	c.1981_1999del, p.(Leu661fs)
HADHA	AR homozygous	NM_000182.4	c.1528G>C, p.(Glu510Gln)	c.1528G>C, p.(Glu510Gln)
HAX1	AR homozygous	NM_006118	c.568C>T, p.(Gln190*)	c.568C>T, p.(Gln190*)
HCFC1	XLR	NM_005334	c.2564G>T, p.(Arg855Leu)	0
HDAC4	AD*	NM_006037	c.2591G>A, p.(Arg864His)
HDAC8	AD, de novo	NM_018486	c.913G>A, p.(Gly305Ser)
HGSNAT	AR homozygous	NM_152419.2	c.1622C>T, p.(Ser541Leu)	c.1622C>T, p.(Ser541Leu)
HIBCH	AR homozygous	NM_014362.3	c.352T>C, p.(Phe118Leu)	c.352T>C, p.(Phe118Leu)
HIKESHI	AR homozygous	NM_016401.3	c.1A>G, p.(Met1Val)	c.1A>G, p.(Met1Val)
HINT1	AR**	NM_005340	c.110G>C, p.(Arg37Pro)	c.278C>A, p.(Gly93Asp)
HINT1	AR homozygous	NM_005340	c.334C>A, p.(His112Asn)	c.334C>A, p.(His112Asn)
HIVEP2	AD*	NM_006734	c.3556C>T, p.(Gln1186*)
HIVEP2	AD*	NM_006734	c.3726T>A, p.(Tyr1242*)
HLCS	AR	NM_000411	c.271_272del, p.(Arg91fs)	c.1664C>A, p.(Ser555Tyr)
HNMT	AR homozygous	NM_001024074	c.623C>T, p.(Leu208Pro)	c.623C>T, p.(Leu208Pro)
HRAS	AD, de novo	NM_176795	c.34G>A, p.(Gly12Ser)
HRAS	AD, de novo	NM_176795	c.38G>A, p.(Gly13Asp)
HRAS	AD*	NM_005343	c.35G>A, p.(Gly12Asp)
HSD17B10	AD, de novo	NM_004493.2	C.372C>T, p.(Thr125Ile)
HSF4	AD*	NM_001538	c.334C>T, p.(Gln112*)
HSPB1	AD	NM_001540	c.578del, p.(Gly193Alafs*38)
HTT	AR homozygous	NM_002111	c.2588A>G, p.(Tyr863Cys)	c.2588A>G, p.(Tyr863Cys)
HUWE1	AD, de novo	NM_031407	c.12094C>T, p.(Arg4032Cys)
IDH1	AD*	NM_005896	c.394C>T, p.(Arg132Cys)
IDH1	AD*	NM_005896	c.395G>A, p.(Arg132His)
IDS	XLR	NM_000202.6	c.*632G>A	0
IDUA	AR	NM_000203.3	c.208C>T, p.(Gln70*)	c.1205G>A, p.(Trp402*)
IFITM5	AD, de novo	NM_001025295	c.119C>T, p.(Ser40Leu)
IFITM5	AD*	NM_001025295	c.-14C>T
IFITM5	AD, de novo	NM_001025295	c.-14C>T
IFT43	AD	NM_052873	c.73C>T, p.(Arg25*)
IKBKG	XLR	NM_003639	c.1219dup p.(Met407Asnfs*13)	0
IKZF1	AD, de novo	NM_006060	c.476A>G, p.(Asn159Ser)
IL12RB1	AR	NM_001290023	c.517C>T, p.(Arg173Trp)	Chr19:18176440_18181858dup
IL12RB2	AD	NM_001559	c.2402T>C, p.(Leu801Ser)
IL17RC	AR homozygous	NM_032732	c.1132C>T p.(Gln378*)	c.1132C>T p.(Gln378*)
IL2RG	XLR	NM_000206	c.202G>A, p.(Glu68Lys)	0
IL6ST	AR homozygous	NM_002184	c.841C>T, p.(Arg281*)	c.841C>T, p.(Arg281*)
INF2	AD*	NM_022489	c.60_507+5del
INPPL1	AD*	NM_001567	c.1397T>A, p.(Ile466Asn)
IQSEC2	AD*	NM_001111125	c.2533C>T, p.(Arg845Trp)
IRF2BPL	AD*	NM_024496.3	c.818C>A, p.(Pro273Gln)
ISCU	AR homozygous	NM_213595.2	c.418+382G>C	c.418+382G>C
ITGB2	AR homozygous	NM_000211	c.108-112del, p.(Cys36*)	c.108-112del, p.(Cys36*)
ITPR1	AD, de novo	NM_002222.5	c.755C>T, p.(Thr252Ile)
ITPR1	AD*	NM_002222.5	c.4909G>A, p.(Ala1637Thr)
ITPR1	AD, de novo	NM_002222.5	c.7615G>A, p.(Gly2539Arg)
JAG1	AD, de novo	NM_000214.2	c.1450_1453del, p.(Cys484fs)
JAG1	AD, de novo	NM_000214.2	c.1485_1486del, p.(Cys496Phefs*9)
JAG1	AD*	NM_000214.2	c.2228-6T>C
JAK3	AR	NM_000215	c.2285A>G, p.(Tyr762Cys)	c.1767C>T, p.(=)
JAK3	AR	NM_000215	c.1210A>G p.(Ser404Gly)	c.1383dup, p.(Leu462Alafs*58)
JAK3	AR homozygous	NM_000215	c.2141 C>T, p.(Thr714Met)	c.2141 C>T, p.(Thr714Met)
KANSL1	AD, de novo (parental gonadal mosaicism)	NM_015443	c.1268_1269del, p.(Pro423Argfs*35)
KARS	AR homozygous	NM_001130089.1	c.1717G>A, p.(Ala573Thr)	c.1717G>A, p.(Ala573Thr)
KARS	AR homozygous	NM_001130089.1	c.1043G>A, p.(Arg348His)	c.1043G>A, p.(Arg348His)
KAT6B	AD*	NM_012330	c.2752_2754del, p.(His918del)
KAT6B	AD, de novo	NM_012330	c.3147G>A, p.(=)
KAT6B	AD, de novo	NM_012330	c.3401del, p.(Gly1134Valfs*11)
KCNC1	AD, de novo	NM_004976	c.1294G>A, p.(Val432Met)
KCNH5	AD, de novo	NM_139318.4	c.1382C>A, p.(Ala461Glu)
KCNQ2	AD, de novo	NM_172107	c.1742G>A, p.(Arg581Gln)
KCNQ2	AD, de novo	NM_172107	c.1678C>T, p.(Arg560Trp)
KCNQ2	AD	NM_172107	c.1183A>G, p.(Arg395Gly)
KCNQ2	AD, de novo	NM_172107	c.763A>T, p.(Lys255*)
KCNQ2	AD, de novo	NM_172107	c.1057C>G, p.(Arg353Gly)
KCNQ2	AD, de novo	NM_172107	c.[637C>T], p.(Arg313Trp)
KCNQ2	AD	NM_172107	c.817-1505_1023+665del
KCNQ2	AD, de novo	NM_172107	c.1160dupC, p.(Leu388fs)
KCNQ2	AD*	NM_172107	c.1057C>G, (p.Arg353Gly)
KCNT1	AD, de novo	NM_020822	c.1193G>A, p.(Arg398Gln)
KCNT1	AD	NM_020822	c.862G>A, p.(Gly288Ser)
KCNT1	AD*	NM_020822	c.2977C>T, p.(Arg993Trp)
KCTD3	AR homozygous	NM_016121	c.1261C>T, p.(Arg421*)	c.1261C>T, p.(Arg421*)
KDM5C	XLR, de novo	NM_004187	c.1518G>A, p.(Met506Ile)	0
KDM6A	XLD, de novo	Hg19	chrX:g.44207072_45518941del	=
KIAA0196	AD	NM_014846.3	c.1704G>C, p.(Met568Ile)
KIAA0753	AR homozygous	NM_014804	c.810C>T, p.(=)	c.810C>T, p.(=)
KIAA0753	AR homozygous	NM_014804	c.810C>T, p.(=)	c.810C>T, p.(=)
KIAA0753	AR homozygous	NM_014804	c.970C>T, p.(Arg324*)	c.970C>T, p.(Arg324*)
KIAA2022	XLD, de novo	NM_001008537	c.1603delG, p.(Glu535Serfs*22)	=
KIDINS220	AD*	NM_020738	c.4937G>A, p.(Cys1646Tyr)
KIF11	AD, de novo	NM_004523	c.565C>T, p.(Arg189Cys)
KIF1A	AD, de novo	NM_004321	c.751G>A, p.(Gly251Arg)
KIF1A	AD*	NM_004321	c.2831G>A, p.(Arg944Gln)
KIF1A	AD	NM_004321	c.3994G>A, p.(Val1332Met)
KIF1B	AD*	NM_001365951	c.4220G>C, p.(Gly1407Ala)
KIF22	AD, de novo	NM_001256269	c.239C>A, p.(Pro80Gln)
KIF2A	AD*	NM_004520	c.1805_1806delinsTC, p.(Glu640Val)
KMT2A	AD, de novo	NM_005933	c.3134_3137del, p.(Gln1045Profs*48)
KMT2A	AD, de novo	NM_005933	c.4302del, p.(Leu1436Serfs*8)
KMT2A	AD*	NM_005933	c.8086C>T, p.(Arg2696*)
KMT2C	AD	NM_170606	c.3667A>G, p.(Ile1223Val)
KMT2C	AD*	NM_170606	c.5029C>T, p.(Gln1677*)
KMT2D	AD, de novo	NM_003482	c.10307A>T, p.(Lys3436Met)
KMT2D	AD*	NM_003482	c.15088C>T, p.(Arg5030Cys)
KMT2D	AD, de novo	NM_003482	c.3704del, p.(Glu1235Valfs*95)
KMT2D	AD*	NM_003482	c.4135_4136del, p.(Met1379Valfs*52)
KMT2D	AD, de novo	NM_003482	c.8141del, p.(Val2714Glyfs*19)
KMT2D	AD, de novo	NM_003482	c.16019G>A, p.(Arg5340Gln)
KRAS	AD*	NM_033360	c.178G>C, p.(Gly60Arg)
KRAS	AD*	NM_033360	c.173C>T, p.(Thr58Ile)
L1CAM	XLR, de novo	NM_024003	c.536T>A, p.(Ile179Asn)	0
L1CAM	XLR*	NM_001278116	c.3108G>A, p.(Trp1036*)	=
LAMA1	AR homozygous	NM_005559.3	c.3099G>A, p.(Trp1033*)	c.3099G>A, p.(Trp1033*)
LAMA2	AR homozygous	NM_000426	c.?_4312_4436_?dup	c.?_4312_4436_?dup
LAMA2	AR homozygous	NM_000426	c.?_4312_4436_?dup	c.?_4312_4436_?dup
LAMA2	AR homozygous	NM_000426	c.1027+1G>C	c.1027+1G>C
LAMA2	AR homozygous	NM_000426	c.3976C>T, p.(Arg1326*)	c.3976C>T, p.(Arg1326*)
LAMA2	AR homozygous	NM_000426	c.7732C>T, p.(Arg2578*)	c.7732C>T, p.(Arg2578*)
LARS1	AR	NM_020117.10	c.1292T>A, p.(Val431Asp)	c.2504A>G, p.(Tyr835Cys)
LARS2	AR homozygous	NM_015340	c.457A>C, p.(Asn153His)	c.457A>C, p.(Asn153His)
LBR	AD*	NM_002296	c.1114C>T, p.(Arg372Cys)
LBR	AR homozygous	NM_002296	c.1640A>G, p.(Asn547Ser)	c.1640A>G, p.(Asn547Ser)
LEPR	AR, de novo	NM_002303.5	c.1990T>A, p.(Trp664Arg)	c.2597+33_2674-3564del
LHCGR	AR homozygous	NM_000233	c.680+6T>C	c.680+6T>C
LIFR	AR homozygous	NM_002310	c.1549_1556dup, p.(Trp519Cysfs*14)	c.1549_1556dup, p.(Trp519Cysfs*14)
LIPA	AR homozygous	NM_000235.3	c.398del, p.(Ser133*)	c.398delC, p.(Ser133*)
LMNA	AD*	NM_170707	c.439G>C, p.(Ala147Pro)
LMX1B	AD*	NM_002316	inversion
LMX1B	AD*	NM_002316	c.325C>T, p.(Gln109*)
LONP1	AR	NM_004793	c.241G>A, p.(Gly81Arg)	c.2093_2115dup, p.(Glu706Cysfs*40)
LOX	AD*	NM_002317	c.625del, p.(Gln209Serfs*28)
LPIN1	AR homozygous	NM_145693.2	c.1168C>T, p.(Arg390Ter)	c.1168C>T, p.(Arg390Ter)
LPL	AR	NM_000237.2	c.811T>C, p.(Ser271Pro)	c.898_1018+1939dup
LRBA	AD	NM_001199282	c.5434C>T, p.(Arg1812Cys)
LRP2	AR	NM_004525	c.7866C>T, p.(= )	c.8892G>A, p.(=)
LRP5	AD*	NM_002335	c.3433A>T, p.(Asn1145Tyr)
LRP6	AD*	NM_002336	c.4079G>A, p.(Cys1360Tyr)
LRRC6	AR homozygous	NM_012472	c.436G>C, p.(Asp146His)	c.436G>C, p.(Asp146His)
LRSAM1	AD*	NM_138361	c.1465G>A, p.(Glu489Lys)
LTBP2	AR homozygous	NM_000428	c.895C>T, p.(Arg299*)	c.895C>T, p.(Arg299*)
LZTR1	AD*	NM_006767	c.2070-1G>A
MAGEL2	AD, de novo	NM_019066	c.1912C>T, p.(Gln638*)
MAGEL2	AD, de novo	NM_019066	c.3164_3165del, p.(Lys452Argfs*2)
MAMLD1	XLR	NM_005491	c.1033del, p.(Ser345Hisfs*47)	0
MAMLD1	XLR	NM_005491	c.328G>T, p.(Val110Phe)	0
MAMLD1	XLR	NM_005491	c.361G>A, p.(Ala121Thr)	0
MAP3K1	AD, de novo	NM_005921	c.2273T>C, p.(Leu758Pro)
MAP3K7	AD, de novo	NM_145331.2	c.127G>C, p.(Gly43Arg)
MAP3K7	AD, de novo	NM_145331.2	c.299T>A, p.(Val100Glu)
MAP3K7	AD*	NM_145331.2	c.522T>G, p.(Cys174Trp)
MAT1A	AR**	NM_000429	c.776C>T, p.(Ala259Val)	?
MATN3	AD*	NM_002381	c.359C>T, p.(Thr120Met)
MBD5	AD	NM_018328.4	c.3637G>A, p.(Glu1213Lys)
MBD5	AD	NM_018328.4	c.4384A>G, p.(Met1462Val)
MC1R	AR homozygous	NM_002386	c.123dup, p.(Asp42*)	c.123dup, p.(Asp42*)
MCCC2	AR homozygous	NM_022132.4	c.724G>T, p.(Ala242Ser)	c.724G>T, p.(Ala242Ser)
MCEE	AR	NM_032601	c.139C>T, p.(Arg47*)	c.419_419del, p.(Lys140fs)
MCM3AP	AR homozygous	NM_003906	c.5823G>C, p.(=)	c.5823G>C, p.(=)
MECOM	AD, de novo	NM_005241	c.1051C>T, p.(Gln351*)
MECP2	XLD, de novo	NM_004992	c.1163_1188del, p.(Pro388fs)	0
MECP2	XLD, de novo	NM_004992	c.808C>T, p.(Arg270*)	=
MECP2	XLD, de novo	NM_004992	c.916C>T, p.(Arg306Cys)	=
MECP2	XLD, de novo (parental gonadal mosaicism)	NM_004992	c.806del, p.(Gly269fs)	0
MECP2	XLD, de novo	NM_004992	c.1157_1200del, p.(Leu386fs)	=
MECP2	XLD, de novo	NM_004992	c.763C>T, p.(Arg255*)	=
MECP2	XLD	NM_004992	c.419C>T, p.(Ala140Val)	0
MECP2	XLR*	NM_004992	c.1157_1200del, p.(Leu386Glnfs*4)	0
MECP2	XLD, de novo	NM_004992	c.502C>T, p.(Arg168*)	=
MECP2	XLD, de novo	NM_004992	c.808C>T, p.(Arg270*)	=
MECP2	XLD, de novo	NM_004992	c.965C>G, p.(Pro322Arg)	=
MED13L	AD, de novo	NM_015335	c.2524C>T, p.(Arg842*)
MED13L	AD*	NM_015335	chr12:116,436,062-116,457,862dup
MEF2C	AD, de novo	NM_002397	c.19C>T ,p.(Gln7*)
MEFV	AD	NM_000243	c.10106C>T, p.(Ser339Phe)
MEFV	AR	NM_000243	c.586G>T, p.(Gly196Trp)	c.2177T>C, p.(Val726Ala)
MEFV	AD	NM_000243	c.1587+7G>A
MERTK	AR homozygous	NM_006343	c.345C>G, p.(Cys115Trp)	c.345C>G, p.(Cys115Trp)
MFAP5	AD*	NM_003480	c.252C>G, p.(Cys84Trp)
MFN2	AR homozygous	NM_014874	c.2232G>T, p.(Glu744Asp)	c.2232G>T, p.(Glu744Asp)
MFN2	AD*	NM_014874	c.1759C>T, (p.Pro587Ser)
MFRP	AR	NM_031433	c.498del, p.(Asn167Thrfs*25)	c.737_738insA, p.(Phe246Leufs*18)
MFSD8	AR	NM_152778.2	c.1437G>A, p.(Trp479*)	c.1444C>T, p.(Arg482*)
MICOS13	AR homozygous	NM_205767.2	c.260-2A>G	c.260-2A>G
MIR140	AD*	NR_029681	n.24A>G
MKS1	AR homozygous	NM_017777	c.1408-34_1408-6del	c.1408-34_1408-6del
MMAA	AR	NM_172250	c.283C>T, p.(Gln95*)	c.658G>A, p.(Val220Met)
MMAA	AR homozygous	NM_172250	c.586C>T, p.(Arg196*)	c.586C>T, p.(Arg196*)
MMAA	AR homozygous	NM_172250	c.586C>T, p.(Arg196*)	c.586C>T, p.(Arg196*)
MMACHC	AR	NM_015506.2	c.271dupA, p.(Arg91fs),c.800G>A, p.(Arg267Gln)	c.617G>A, p.(Arg206Gln)
MME	AD*	NM_000902	c.1497+1G>A
MME	AD*	NM_000902	c.467del, p.(Pro156Leu*14)
MME	AD*	NM_000902	c.856-2A>G
MMP21	AR	NM_147191	c.240dup, p.(Lys81Glnfs*177)	c.1372C>T, p.(Arg458*)
MMUT	AR homozygous	NM_000255.3	c.438T>A, p.(Tyr146*)	c.438T>A, p.(Tyr146*)
MMUT	AR homozygous	NM_000255.3	c.278G>A p.(Arg93His)	c.278G>A p.(Arg93His)
MOCS2	AR homozygous	NM_176806.3	c.45T>A, p.(Ser15Arg)	c.45T>A, p.(Ser15Arg)
MPI	AR homozygous	NM_002435	c.1193T>C, p.(Ile398Thr)	c.1193T>C, p.(Ile398Thr)
MPL	AR homozygous	NM_005373	c.1431G>A, p.(Trp477*)	c.1431G>A, p.(Trp477*)
MPV17	AR homozygous	NM_002437.4	c.191C>G, p.(Pro64Arg)	c.191C>G, p.(Pro64Arg)
MPZ	AD*	NM_001530	c.418T>A, p.(Ser140Thr)
MPZ	AD*	NM_001530	c.418T>A, p.(Ser140Thr)
MPZ	AD*	NM_001530	c.448T>A, p.(Ser150Thr)
MPZ	AD*	NM_001530	c.293G>A, p.(Arg98His)
MRPL44	AR homozygous	NM_022915.3	c.467T>G, p.(Leu156Arg)	c.467T>G, p.(Leu156Arg)
MSH2	AD*	NM_000251	c.347_350del, p.(Asp116Glyfs*57)
MSH2	AD*	NM_000251	c.942+3A>T,
MSH2	AD	NM_000251	c.942+3A>T.
MSH6	AD*	NM_000179	c.3674C>T, p.(Thr1225Met)
MSTO1	AR	NM_018116	c.651C>G, p.(Phe217Leu)	c.777_807del, p.(Thr260Valfs*12)
MT-ATP6	MT	NC_012920	m.8993T>G, p.(Leu156Arg)
MT-ATP6	MT	NC_012920	m.9185T>C, p.(Leu220Pro)
MT-DNA deletion	MT	NC_012920	m.13121-15403del
MTHFR	AR	NM_005957.4	c.665C>T, p.(Ala222Val)	c.665C>T, p.(Ala222Val),c.1715C>T, p.(Pro572Leu)
MTHFR	AR homozygous	NM_005957.4	c.665C>T, p.(Ala222Val)	c.665C>T, p.(Ala222Val)
MTHFR	AR homozygous	NM_005957.4	c.680C>T, p.(Thr227Met)	c.680C>T, p.(Thr227Met)
MTMR2	AR homozygous	NM_016156	c.1011T>G, p.(Tyr337*)	c.1011T>G, p.(Tyr337*)
MT-ND1	MT	NC_012920	m.3955G>C p.(Ala217Pro)
MT-ND3	MT	NC_012920	m.10372A>G, p.(Glu105Gly)
MT-ND5	MT	NC_012920	m.13345G>A, p.(Ala337Thr)
MT-ND5	MT	NC_012920	m.13042G>A, p.(Ala236Thr)
MT-ND6	MT	NC_012920	m.14459G>A, p.(Ala72Val)
MTO1	AR homozygous	NM_012123	c.1046T>C, p.(Leu349Ser)	c.1046T>C, p.(Leu349Ser)
MTR	AR	NM_000254.2	c.609+1088G>A, p.?	c.2788_2791del, p.(Leu930Pro)
MTR	AR	NM_000254.2	c.609+1088G>A, p.?	c.3518C>T, p.(Pro1173Leu)
MT-TI	MT	NC_012920	m.4300A>G
MT-TL1	MT	NC_012920	m.3243A>G
MT-TY	MT	NC_012920	m.5827G>A
MUSK	AD*	NM_005592	c.2539C>A, p.(Pro847Thr)
MUSK	AR homozygous	NM_005592	c.790C>T, p.(Arg264*)	c.790C>T, p.(Arg264*)
MUSK	AR homozygous	NM_005592	c.973T>C, p.(Cys325Arg)	c.973T>C, p.(Cys325Arg)
MYBPC3	AD*	NM_000256	c.2373dup, p.(Trp792Valfs*41)
MYD88	AR homozygous	NM_002468	c.142_143del, p.(Leu48Valfs*22)	c.142_143del, p.(Leu48Valfs*22)
MYH11	AD*	NM_001040113	c.2318G>A, p.(Ser773Asn)
MYH11	AD*	NM_001040113	c.4261_4263delinsACG, p.(Ala1421Thr)
MYH2	AD*	NM_017534	c.5780G>A, p.(Arg1927Gln)
MYH3	AD	NM_002470.3	c.3661_3663del, p.(Glu1221del)
MYH3	AR	NM_002470.3	c.-9+1G>A	c.5658+3_5658+6del
MYH7	AR, de novo	NM_000257.2	c.2786A>G, p.(Glu929Gly)	c.5615A>C, p.(Gln1872Pro)
MYH7	AR homozygous	NM_000257.2	c.896-15T>C	c.896-15T>C
MYH8	AD*	NM_002472	c.5503C>T, p.(Arg1835Cys)
MYL3	AD, de novo	NM_000258	c.170C>G, p.(Ala57Gly)
MYO15A	AR	NM_016239	c.5515C>T, p.(Gln1839*)	c.8090T>C, p.(Val2697Ala)
MYO18B	AR	NM_078471	c.649C>T, p.(Arg217Trp)	c.4342G>A, p.(Asp1448Asn)
MYO5A	AR	NM_000259	c.3136G>A, p.(Val1046Met)	c.4357C>T, p.(Pro1453Ser)
MYSM1	AR homozygous	NM_001085487	c.1943G>T, p.(Gly648Val)	c.1943G>T, p.(Gly648Val)
NAA10	AD	NM_003491	c.2T>C p.(Met1?)
NAF1	AD*	NM_138386	c.1442A>T, p.(Pro481Leu)
NARS2	AR	NM_024678	c.500A>G, p.(His167Arg)	c.1263-8T>G
NAXE	AR homozygous	NM_144772.2	c.641T>G, p.(Ile214Ser)	c.641T>G, p.(Ile214Ser)
NBAS	AR	NM_015909	c.173-2A>G	c.1903A>T p.(Ile635Phe)
NBN	AR homozygous	NM_001024688	c.956del, p.(Thr319Lysfs*15)	c.956del, p.(Thr319Lysfs*15)
NCAPD3	AR homozygous	NM_015261	c.4024C>T, p.(Pro1342Ser)	c.4024C>T, p.(Pro1342Ser)
NCF2	AR homozygous	NM_000433	g.183535705_183536779dup	g.183535705_183536779dup
NDUFAF5	AR homozygous	NM_024120	c.686T>C, p.(Leu229Pro)	c.686T>C, p.(Leu229Pro)
NDUFS8	AR homozygous	NM_002496.3	c.441G>C, p.(Met147Ile)	c.441G>C, p.(Met147Ile)
NEB	AR	NM_004543	c.10951A>T p.(Lys3651*)	c.2523+1G>A
NEB	AR	NM_004543	c.9866G>A, p.(Glu3289Asp)	c.11333T>C, p.(Ile3778Thr)
NEB	AR**	NM_004543	c.14182_14183delinsAA, p.(Ala4728Asn)	c.18275T>C, p.(Met6092Thr)
NEFH	AD*	NM_021076	c.3057_3060dup, p.(*1021Glufs*43)
NEPRO	AR homozygous	NM_015412	c.280C>T p.(Arg94Cys)	c.280C>T p.(Arg94Cys)
NEU1	AR	NM_000434	c.352+1G>A	c.595G>A, p.(Gly199Arg)
NF1	AD, de novo	NM_000267	c.3977T>G.p.(Leu1326*)
NF1	AD, de novo	NM_000267	c.3457_3460del, p.(Leu1153Metfs*4)
NF1	AD*	NM_000267	c.4868A>G, p.(Asp1623Gly)
NF1	AD, de novo	NM_000267	c.5957T>C, p.(Leu1986Pro)
NFIX	AD*	NM_002501	c.1255-2260G>A
NFIX	AD, de novo	NM_002501	c.946+1G>A
NFIX	AD	NM_001271043	c.1160C>T, p.(Pro387Leu)
NFKB1	AD, de novo	NM_003998	c.546del, p.(Gly183Valfs*14)
NIPBL	AD*	NM_133433	c.4291C>T, p.(Gln1431*)
NIPBL	AD, de novo	NM_133433	c.4560del, p.(Ile1521Leufs*68)
NLGN3	AD*	NM_018977	c.289C>T, p.(Arg97Trp)
NLRP3	AD, de novo	NM_004895	c.2342G>T p.(Gly781Val)
NOTCH1	AR	NM_017617	c.6205G>A, p.(Ala2069Thr)	c.5605G>A, p.(Ala1869Thr)
NOTCH1	AD	NM_017617	c.1286G>A p.(Cys429Tyr)
NOTCH1	AD, de novo	NM_017617	c.1286G>A, p.(Cys429Tyr)
NOTCH1	AD*	NM_017617	c.1342C>T, p.(Arg448*)
NOTCH1	AD*	NM_017617	c.5470C>T, p.(Arg1824Trp)
NOTCH1	AD*	NM_017617	c.6407C>T, p.(Ser2136Leu)
NOTCH1	AD*	NM_017617	c.7604G>A, p.(Gly2535Asp)
NPC1	AR homozygous	NM_000271.4	c.2374-1G>A	c.2374-1G>A
NPC1	AR	NM_000271.4	c.1843C>T, p.(Arg615Cys)	c.3019C>G, p.(Pro1007Ala)
NPHP3	AR	NM_153240	c.2110T>C, p.(Cys704Arg)	c.2694-2_2694-1del
NPHP4	AR	NM_001291593	c.1431G>A, p.(Thr477Thr)	c.3039G>C, p.(Glu1013Asp)
NPR2	AD, de novo	NM_003995	c.530A>G, p.(Asp177Gly)
NR2F1	AD, de novo	NM_005654	c.437G>A, p.(Cys146Tyr)
NR3C1	AD*	NM_001018077	c.1247C>T, p.(Pro416Leu)
NR5A1	AD*	NM_004959	c.1254G>T, p.(Gln418His)
NR5A1	AD, de novo	NM_004959	c.132_134del, p.(Asn44del)
NR5A1	AD, de novo	NM_004959	c.990+1G>A
NRP2	AD	NM_003872	c.530A>G, p.(Asp177Gly)
NSD1	AD, de novo	NM_172349	c.2350C>T, p.(Gln784*)
NSD1	AD, de novo	NM_172349	c.5855G>A, p.(Arg1952Gln)
NSD1	AD, de novo	NM_172349	c.5865_5870del, p.(Leu1956_Arg1957del)
NSD1	AD, de novo	NM_172349	c.6557A>G, p.(His2186Arg)
NSD1	AD*	NM_172349	c.995dup, p.(Cys602Valfs*7)
NSD1	AD*	NM_022455	c.1318C>T, p.(Arg440*)
NSD1	AD*	NM_022455	c.6049C>T, p.(Arg2017Trp)
NSD2	AD*	NM_133330.2	c.545del, p.(Gly182Alafs*37)
NTHL1	AR homozygous	NM_002528	c.515T>C, p.(Leu172Pro)	c.515T>C, p.(Leu172Pro)
NUS1	AD	NM_138459.4	c.209G>C, p.(Arg70Pro)
NUS1	AD, de novo	NM_138459.4	c.791+1G>A
OBSL1	AR homozygous	NM_001173408	c.1260dup, p.(Val421Argfs*44)	c.1260dup, p.(Val421Argfs*44)
OCRL	XLR	NM_000276	c.940-11G>A	0
OCRL	XLR, de novo	NM_000276	c.1691_1694del, p.(Ser564*)	0
OPA1	AD	NM_015560.2	c.631_634del, p.(Asp211Lysfs)
OPA1	AD, de novo	NM_015560.2	c.1132A>G, p.(Thr378Ala)
OPA1	AR homozygous	NM_015560.2	c.1262G>A, p.(Arg421Gln)	c.1262G>A, p.(Arg421Gln)
OPA3	AR	NM_025136	c.142+1G>C	c.142+4A>G
OPLAH	AR homozygous	NM_017570.3	c.659C>T, p.(Ser220Leu)	c.659C>T, p.(Ser220Leu)
OPLAH	AR homozygous	NM_017570.3	c.1393A>G, p.(Met465Val)	c.1393A>G, p.(Met465Val)
OPTN	AD*	NM_021980	c.772A>G, p.(Lys258Glu)
PACS1	AD	NM_018026	c.1375-4G>A
PACS1	AD, de novo	NM_018026	c.607C>T, p.(Arg203Trp)
PAFAH1B1	AD, de novo	NM_000430	c.33-?_1233+?del
PAK3	AD*	NM_002573.3	c.348C>G, p.=
PALB2	AD*	NM_024675.3	c.16G>T, p.(Gly6Trp)
PAPSS2	AR homozygous	NM_004670	c.712C>T, p.(Arg238*)	c.712C>T, p.(Arg238*)
PAPSS2	AR homozygous	NM_004670	c.712C>T, p.(Arg238*)	c.712C>T, p.(Arg238*)
PAPSS2	AR**	NM_004670	c.809G>A, p.(Gly270Asp)	c.1461T>A, p.(Tyr487*)
PAX6	AD, de novo	NM_001604	c.1310A>T, p.(*437Leuext*14)
PCCA	AR	NM_000282	c.2T>C, p.Met1Thr	c.1456C>T, p.(Arg486*)
PCCA	AR (isodisomy)	NM_000282	c.2041-2A>G	c.2041-2A>G
PCCA	AR homozygous	NM_000282	c.2040G>A, p.(Ala680Ala)	c.2040G>A, p.(Ala680Ala)
PCCB	AR homozygous	NM_000532	c.1475A>T, p.(Asn492Ile)	c.1475A>T, p.(Asn492Ile)
PCDH19	XLD	NM_001184880	c.2740 C>T, p.(Gln914*)	=
PCDH19	XLD, de novo	NM_001184880	c.695A>G, p.(Asn232Ser)	=
PCDH19	XLD, de novo	NM_001184880	c.693dupC, p.(Asn232fs)	=
PCDH19	XLD	NM_001184880	c.1399_1405dup, p.(Gly469Asp)	=
PCK1	AR	NM_002591.3	c.709G>A, p.(Gly237Arg)	c.925G>A, p.(Gly309Arg)
PDE6B	AD*	NM_000283	c.928-9_940dup, p.(Tyr314Cysfs*50)
PDGFRB	AD	NM_002609	c.1223C>G, p.(Ser408Cys)
PDGFRB	AD, de novo	NM_002609	c.1696T>C, p.(Trp566Arg)
PDGFRB	AD*	NM_002609	c.946G>A, p.(Val316Met)	c.2138C>T, p.(Ala713Val)
PDHA1	XLD, de novo	NM_000284.3	c.1133G>A, p.(Arg378His)	0
PDHA1	XLD, de novo	NM_000284.3	c.447A>G, p.(Lys149Lys)	0
PDHA1	XLD, de novo	NM_000284.3	c.570C>T, p.(Cys190Cys)	0
PDHA1	XLD	NM_000284.3	c.262C>T, p.(Arg88Cys)	0
PDHA1	XLD, de novo	NM_000284.3	c.1040_1048dup, p.(Glu347_Ala349dup)	=
PDHB	AR	NM_000925	c.301A>G, p.(Met101Val)	c.790G>A, p.(Glu264Lys)
PDK3	XLD*	NM_005391	c.485G>A, p.(Arg162His)	0
PDZD7	AR homozygous	NM_024895	c.682G>A, p.(Gly228Arg)	c.682G>A, p.(Gly228Arg)
PEPD	AR	NM_000285	c.826G>A,p.Asp276Asn	c.977G>A, p.Trp326Ter
PEX1	AR	NM_000466.2	c.1810G>A, p.(Gly604Arg)	c.1900G>A, p.(Gly634Arg)
PEX1	AR homozygous	NM_000466.2	c.742A>C, p.(Met248Leu)	c.742A>C, p.(Met248Leu)
PEX5	AR homozygous	NM_000319	chr12:7342262 -7342378	chr12:7342262 -7342378
PEX6	AR homozygous	NM_000287	c.2225T>C, p.(Leu742Pro)	c.2225T>C, p.(Leu742Pro)
PEX6	AR	NM_000287	c.2225T>C, p.(Leu742Pro)	c.2225T>C, p.(Leu742Pro)
PGAP1	AR homozygous	NM_024989	c.1475A>G, p.(Asn492Ser)	c.1475A>G, p.(Asn492Ser)
PHEX	AD*	NM_000444	c.134T>C, p.(Leu45Ser)
PHEX	XLR*	NM_000444	c.1328G>A, p.(Arg443His)	0
PHF8	AD*	NM_015107	c.562+1G>A
PHGDH	AR	NM_006623	c.880C>T, p.(Arg294Cys)	chr1:120286115_120291084del
PHKA1	XLR	NM_002637	c.124G>C, p.(Ala42Pro)	0
PHKA2	XLR	NM_000292.2	c.1174C>T, p.(Arg392*)	0
PHKA2	XLR	NM_000292.2	c.1324+1G>T	0
PHKA2	XLR	NM_000292.2	c.3662_3664del, p.(Ser1221del)	0
PIBF1	AD*	NM_006346	c.688C>T, p.(Arg230*)
PIEZO1	AD	NM_001142864.3	c.6584C>G, p.(Ser2195Trp)
PIEZO2	AD*	NM_022068	c.1420G>A, p.(Glu474Lys)
PIEZO2	AR homozygous	NM_022068	c.3067_3070del, p.(Asn1023Serfs*6)	c.3067_3070del, p.(Asn1023Serfs*6)
PIEZO2	AD, de novo	NM_022068	c.8056C>T, p.(Arg2686Cys)
PIEZO2	AD*	NM_022068	paracentric inversion chromosome 18 (18p11.21p11.22)
PIGA	XLR	NM_002641	c.1352T>C, p.(Ile451Thr)	0
PIGG	AR homozygous	NM_001127178.2	c.832G>A, p.(Gly278Arg)	c.832G>A, p.(Gly278Arg)
PIGT	AR	NM_015937	c.608_609del, p.(Val203Alafs)	c.1079G>T, p.(Gly360Val)
PIK3CD	AD, de novo	NM_005026	c.3061G>A, p.(Glu1021Lys)
PIK3R2	AD, de novo	NM_005027	c.1117G>A, p.(Gly373Arg)
PITX3	AD*	NM_005029	c.640_656dup, p.(Gly220Profs*95)
PKD1	AD*	NM_000296;NM_001009944.2	c.1386-7C>A
PKD1	AD*	NM_000296;NM_001009944.2	c.971G>A, p.(Arg324His)
PKD2	AD	NM_000297.3	c.1081C>T, p.(Arg361*)
PKD2	AD*	NM_000297	c.2158A>T, p.(Asn720Tyr)
PKLR	AR	NM_000298	c.1687G>A, p.(Gly563Ser)	c.1492C>T, p.(Arg498Cys)
PLA2G6	AR	NM_003560	c.788C>T, p.(Ser263Phe)	c.848A>G, p.(Asp283Gly)
PLA2G6	AR homozygous	NM_003560	c.1573G>C, p.(Ala525Pro)	c.1573G>C, p.(Ala525Pro)
PLEKHG5	AR homozygous	NM_020631	c.1281+8C>T	c.1281+8C>T
PLOD2	AR homozygous	NM_000935	c.1701G>T, p.(Trp567Cys)	c.1701G>T, p.(Trp567Cys)
PLOD2	AR	NM_000935	c.497C>G, p.(Ser166*)	c.1691A>T, p.(Asp564Val)
PLP1	XLR*	NM_000533	c.762+2T>A	=
PLS3	XLR	NM_005032.6	c.75dup, p.(Leu26Serfs*9)	0
PMM2	AR	NM_000303.2	c.140C>T, p.(Ser47Leu)	c.691G>A, p.(Val231Met)
PMM2	AR	NM_000303.2	c.422G>A, p.(Arg141His)	c.548T>C, p.(Phe183Ser)
PMM2	AR homozygous	NM_000303.2	c.44G>C, p.(Gly15Ala)	c.44G>C, p.(Gly15Ala)
PMM2	AR homozygous	NM_000303.2	c.317A>T, p.(Tyr106Phe)	c.317A>T, p.(Tyr106Phe)
PMM2	AR	NM_000303.2	c.422G>A, p.(Arg141His)	c.691G>A, p.(Val231Met)
PMM2	AR	NM_000303.2	c.357C>A, p.(Phe119Leu)	c.422G>A, p.(Arg141His)
PMS2	AD*	NM_000535	NM_000535, c.613C>T, p.(Gln205*)
PNPLA6	AR	NM_006702	c.1484G>A p.(Gly495Glu)	c.2944_2947dup, p.(Arg983Glnfs*38)
PNPT1	AR	NM_033109	c.420del, p.(Leu141fs)	c.1519G>T, p.(Ala507Ser)
POC1B	AR homozygous	NM_172240	c.810+2T>G	c.810+2T>G
POGLUT1	AD*	NM_152305	c.320+7G>A
POGLUT1	AR	NM_152305	c.205C>T (p.Arg69*)	c.292C>T (p.Arg98Trp)
POGZ	AD, de novo	NM_207171	c.2545+1del
POGZ	AD, de novo	NM_207171	c.3472C>T, p.(Arg1158*)
POLG	AR homozygous	NM_002693	c.679C>T, p.(Arg227Trp)	c.679C>T, p.(Arg227Trp)
POLG	AR	NM_002693	c.679C>T, p.(Arg227Trp)	c.1491G>C, p.(Gln497His);c.2243G>C, p.(Trp748Ser)
POLG	AR	NM_002693	c.158_159delinsCT, p.(Gln53Pro)	c.2209G>C, p.(Gly737Arg)
POLG	AR	NM_002693	c.752C>T, p.(Thr251Ile),c.1760C>T, p.(Pro587Leu)	c.1399G>A, p.(Ala467Thr)
POLR1C	AR**	NM_004875	c.400G>T, p.(Glu134*)	c.836G>A, p.(Arg279Gln)
POLR3A	AR	NM_007055.3	c.1771-7C>G, p.?	c.3858C>A, p.(His1286Gln)
POLR3A	AR**	NM_007055.3	c.3655G>T, p.(Gly1219*)	?
POLR3B	AR	NM_018082.5	c.1244T>C p.(Met415Thr)	c.1580G>T, p.(Cys527Phe)
POMGNT1	AR homozygous	NM_017739	c.1814G>A, p.(Arg605His)	c.1814G>A, p.(Arg605His)
PORCN	AD*	NM_022825	c.1385G>C, p.(*462Serext*105)
PORCN	AD, de novo	NM_203475	c.854G>C p.(Arg285Pro)
PPA2	AR	NM_176869.2	c.340A>G, p.(Met114Val)	c.346C>T, p.(Pro116Ser)
PPP2R5D	AD, de novo	NM_006245	c.619T>C, p.(Trp207Arg)
PPT1	AR	NM_000310	c.364A>T, p.(Arg122Trp)	c.541G>A, p.(Val181Met)
PRG4	AR homozygous	NM_005807	c.3462_3465del, p.(Thr1155Leufs*7)	c.3462_3465del, p.(Thr1155Leufs*7)
PRKAG2	AD*	NM_016203	c.359G>A, p.(Arg120His)
PRKAG2	AD*	NM_016203	c.488C>T, p.(Pro163Leu)
PRKCG	AD*	NM_002739	c.230G>A, p.(Cys77Tyr)
PRKG1	AD*	NM_006258	c.1742C>T, p.(Thr581Ile)
PRNP	AD*	NM_000311	c.305C>T, p.(Pro102Leu)
PRNP	AD*	NM_000311	c.532G>A, p.(Asp178Asn)
PROSC	AR homozygous	NM_007198.3	c.121C>T, p.(Arg41Trp)	c.121C>T, p.(Arg41Trp)
PRRT2	AD	NM_145239	c.649dup, p.(Arg217fs)
PRRT2	AD	NM_145239	c.456del, p.(Lys153fs)
PRRT2	AD	NM_145239	c.649dup, p.(Arg217fs)
PRRT2	AD	NM_145239	c.649dup, p.(Arg217fs)
PRRT2	AD	NM_145239	c.649dup, p.(Arg217fs)
PRRT2	AD	NM_145239	c.649dup, p.(Arg217fs)
PRRT2	AD, de novo	NM_145239	c.649dup, p.(Arg217fs)
PRSS1	AD	NM_002769.4	c.346C>T, p.(Arg116Cys)
PRUNE1	AR homozygous	NM_021222.2	c.377A>C, p.(Asp126Ala)	c.377A>C, p.(Asp126Ala)
PTCH1	AD, de novo	NM_000264	c.2553G>C, p.(Trp851Cys)
PTCH1	AD	NM_000264	c.2901dup, p.(Pro968Alafs*25)
PTCH1	AD*	NM_000264	c.3531_3534del, p.(Phe1177Leufs*13)
PTEN	AD	NM_000314	c.149T>C, p.(Ile50Thr)
PTEN	AD*	NM_000314	c.633C>A, p.(Cys211*)
PTEN	AD	NM_000314	c.737C>T, p.(Pro246Leu)
PTEN	AD, de novo	NM_000314	c.802-?_1026+?del
PTEN	AD*	NM_000314	c.827del, p.(Asn276Ilefs*15)
PTPN11	AD*	NM_001330437	c.1282G>A, p.(Val428Met)
PTPN11	AD*	NM_001330437	c.145G>A, p.(Gly49Arg)
PTPN11	AD*	NM_001330437	c.1492C>T, p.(Arg498Trp)
PTPN11	AD*	NM_001330437	c.1502G>A, p.(Arg501Lys)
PTPN11	AD*	NM_001330437	c.1522A>G, p.(Met508Val)
PTPN11	AD, de novo	NM_001330437	c.172A>G, p.(Asn58Asp)
PTS	AR homozygous	NM_000317	c.84-3C>G	c.84-3C>G
PTS	AR homozygous	NM_000317	c.373G>A, p.(Gly125Arg)	c.373G>A, p.(Gly125Arg)
PURA	AD, de novo	NM_005859	c.487C>T, p.(Gln163*)
PURA	AD, de novo	NM_005859	c.692T>G, p.(Phe231Cys)
PXDN	AR homozygous	NM_012293	c.2224C>T, p.(Arg742Trp)	c.2224C>T, p.(Arg742Trp)
PYGL	AR homozygous	NM_002863.4	c.1900G>C, p.(Asp634His)	c.1900G>C, p.(Asp634His)
PYGL	AR homozygous	NM_002863.4	c.715_716del, p.(Val1239fs)	c.715_716del, p.(Val1239fs)
PYGM	AR	NM_005609.3	c.148C>T, p.(Arg50*)	c.1726C>T, p.(Arg576*)
RAB27A	AR	NM_004580	c.-3A>C;	c.254C>T, p.(Thr85Met)
RAB3GAP2	AR	NM_012414	c.214del, p.(Thr72Leufs*19)	c.1743_1746del, p.(Leu581Phefs*35)
RAG2	AR homozygous	NM_000536	c.104G>T p.(Gly35Val)	c.104G>T p.(Gly35Val)
RAI1	AD*	NM_030665	c.1307C>T, p.(Thr436Met)
RAI1	AD	NM_030665	c.2396dup, p.(Gly800Trpfs*36)
RANBP2	AD	NM_006267	c.1754C>T, p.(Thr585Met)
RANBP2	AD*	NM_006267	c.1966A>G, p.(Ile656Val)
RARS	AR	NM_002887	c.318G>C, p.(Gln106His)	c.764A>G, p.(Lys255Arg)
RASA1	AD	NM_002890	c.1583A>G, p.(Tyr528Cys )
RBMX	XLR	NM_002139	c.484_486del, p.(Pro162del)	0
RECQL4	AR	NM_004260	c.126C>G, p.(Tyr42*)	c.1132-1G>A
RECQL4	AR homozygous	NM_004260	c.2252G>A, p.(Arg751Gln)	c.2252G>A, p.(Arg751Gln)
RERE	AD*	NM_012102.3	c.3545G>A, p.(Arg1182Gln)
RERE	AD*	NM_012102.3	c.659del, p.(Pro220Glnfs*51)
RFC1	AR homozygous	NM_002913	expansion	expansion
RFC1	AR homozygous	NM_002913	expansion	expansion
RFC1	AR homozygous	NM_002913	expansion	expansion
RFC1	AR homozygous	NM_002913	expansion	expansion
RFC1	AR homozygous	NM_002913	expansion	expansion
RIT1	AD, de novo	NM_006912	c.229G>A, p.(Ala77Thr)
RIT1	AD*	NM_006912	c.270C>A, p.(Met90Ile)
RMRP	AR	NR_003051	n.155G>T	g.35658024 A → AGCTTCACAGAGTAGins
RMRP	AR	NR_003051	n.155G>T	g.35658024 A → AGCTTCACAGAGTAGins
RMRP	AR**	NR_003051	n.-19_-3dup	n.155G>T
RMRP	AR	NR_003051	n.19G>C	n.147G>A
RMRP	AR	NR_003051	n.71A>G	n.80G>T
RNASEH1	AR homozygous	NM_002936.5	c.424G>A p.(Val142Ile)	c.424G>A p.(Val142Ile)
RNASEH2B	AR homozygous	NM_024570	c.935G>A, p.(Ser312Asn)	c.935G>A, p.(Ser312Asn)
RNF216	AD*	NM_207111	c.1312G>A, p.(Asp438Asn)
ROBO2	AD*	NM_001128929	c.1031C>A, p.(Ala344Asp)
RP1L1	AD*	NM_178857	c.5627C>G, p.(Ala1876Gly)
RPL5	AD, de novo	NM_000969	c.3+2T>G
RPS19	AD, de novo	NM_001022	c.172+1G>A
RPS19	AD, de novo	NM_001022	c.380G>A, p.(Gly127Glu)
RPS19	AD*	NM_001022	c.(411+1_412-1)_(*1_?)del
RPS26	AD, de novo	NM_001029	c.176_177delTCinsAA p.(Phe59*)
RPS7	AD, de novo	NM_001011	c.407C>A, p.(Pro136Gln)
RSPH9	AR homozygous	NM_152732	c.804_806del, p.(Lys268del)	c.804_806del, p.(Lys268del)
RUNX1	AD*	NM_001001890.2	c.189dup, p.(Gly64Argfs*74)
RYR1	AD	NM_000540	c.10167G>C, p.(Glu3389Asp)
RYR1	AR	NM_000540	c.10547_10549del, p.(Lys3516del)	c.11314C>T, p.(Arg3772Trp)
RYR1	AD	NM_000540	c.1840C>T, p.(Arg614Cys)
RYR1	AD	NM_000540	c.1931G>A, p.(Arg644His)
RYR1	AR**	NM_000540	c.325C>T, p.(Arg109Trp)	c.14833C>T, p.(Arg4945*)
RYR1	AR**	NM_000540	c.3523G>A, p.(Glu1175Lys)	c.7093G>A, p.(Gly2365Arg);c.7373G>A, p.(Arg2458His)
RYR1	AR**	NM_000540	c.4711A>G, p.(Ile1571Val)	c.9123-1G>C;c.10097G>A, p.(Arg3366His);c.11798A>G, p.(Tyr1571Val)
RYR1	AD, de novo	NM_000540	c.14582G>A, (p.Arg4861His)
SACS	AR homozygous	NM_014363.5	c.11542_11544del, p.(Ile3848del)	c.11542_11544del, p.(Ile3848del)
SALL1	AD, de novo	NM_002968	c.3269A>G, p.(Asn1090Ser)
SALL4	AD*	NM_001318031	c.1090_1096del, p.(Pro364Serfs*70)
SAMD9L	AD, de novo	NM_152703	c.2664del, p.Phe889Serfs*2
SAMD9L	AD*	NM_152703	c.2915T>C, p.(Ile972Thr)	c.3229C>T, p.(Arg1077*)
SATB2	AD, de novo	NM_015265	c.1165C>T, p.(Arg389Cys)
SATB2	AD*	NM_015265	c.382dup, p.(Leu128Profs*81)
SATB2	AD*	NM_015265	c.847C>T, p.(Arg283*)
SBDS	AR	NM_016038	c.258+2 T>C	g.66457992_66458825del
SBDS	AR	NM_016038	c.184A>T, p.Lys62Ter	c.258+2T>C
SBDS	AR**	NM_016038	c.183_184delinsCT, p.(Lys62*)	c.258+2T>C
SBF1	AR	NM_001365819	c.2738C>T, p.(Ala913Val)	c.4768A>G, p.(Thr1590Ala)
SBF2	AD*	NM_030962	c.3824G>A, p.(Arg1275His)
SCN1A	AD, de novo	NM_001165963	c.1442_1445dup, p.(Ser482fs)
SCN1A	AD, de novo	NM_001165963	c.1662+2del
SCN1A	AD, de novo	NM_001165963	c.1834C>T, p.(Arg612*)
SCN1A	AD, de novo	NM_001165963	c.5308A>T, p.(Ile1770Phe)
SCN1A	AD, de novo	NM_001165963	c.602+1G>A
SCN1A	AD	NM_001165963	c.4412C>T, p.(Ser1471Phe)
SCN1A	AD	NM_001165963	c.5735G>A, p.(Arg1912Gln)
SCN1A	AD, de novo	NM_001165963	c.3612G>A, p.(Trp1204*)
SCN2A	AD	NM_021007	c.2990A>T, p.(Asp997Val)
SCN2A	AD	NM_021007	c.4928C>G, p.(Ala1643Gly)
SCN2A	AD, de novo	NM_021007	c.4013T>C, p.(Met1338Thr)
SCN2A	AD, de novo	NM_001040142	c.5018T>C p.(Ile1673Thr)
SCN4A	AR**	NM_000334	c.2341G>A, p.(Val781Ile)	c.4420G>A, p.(Ala1474Thr)
SCN4A	AR homozygous	NM_000334	c.3539A>G, p.(Asn1180Ser)	c.3539A>G, p.(Asn1180Ser)
SCN4A	AD*	NM_000334	c.4420G>A, p.(Ala1474Thr)
SCN4A	AD*	NM_000334	c.5105A>C, p.(Glu1702Ala)
SCN8A	AD, de novo	NM_014191	c.4585A>G, p.(Met1529Val)
SCN8A	AD*	NM_014191	c.121G>T, p.(Asp41Tyr)
SDHA	AD*	NM_004168.2	c.1487T>C, p.(Leu496Pro)
SDHA	AD*	NM_004168.2	c.1799G>A, p.(Arg600Gln)
SDHA	AD*	NM_004168.2	c.223C>T, p.(Arg75*)
SDHB	AR homozygous	NM_003000	c.143A>T, p.(Asp48Val)	c.143A>T, p.(Asp48Val)
SDHB	AD*	NM_003000	c.268C>T, p.(Arg90*)
SDHB	AD*	NM_003000	c.649C>G p.(Arg217Gly)
SDHC	AD*	NM_003001.3	c.278dup, p.(Gly94Trpfs*4)
SDHC	AD*	NM_003001	c.77+5G>C
SDHD	AD*	NM_003002	c.337_340del, p.(Asp113Metfs*21)
SDHD	AD*	NM_003002	c.260del p.(Pro87Leufs*48)
SELENON	AR**	NM_020451	c.13_22dup, p.(Gln8Profs*78)	c.1293del, p.(Leu431Phefs*63)
SEPN1	AR homozygous	NM_020451	c.1397A>G, p.(Arg466Gln)	c.1397A>G, p.(Arg466Gln)
SEPN1	AR homozygous	NM_020451	c.943G>A, p.(Gly315Ser)	c.943G>A, p.(Gly315Ser)
SERPINA1	AR homozygous	NM_000295.4	c.1096G>A, p.(Glu366Lys)	c.1096G>A, p.(Glu366Lys)
SETBP1	AD*	NM_001130110	c.199C>T, p.(Arg67Trp)
SGCA	AR homozygous	NM_000023	c.661C>T, p.(Arg221Cys)	c.661C>T, p.(Arg221Cys)
SGCA	AR	NM_000023	c.229C>T, p.(Arg77Cys)	c.739G>A, p.(Val247Met)
SGCA	AR homozygous	NM_000023	c.313G>C, p.(Val105Leu)	c.313G>C, p.(Val105Leu)
SGCA	AR homozygous	NM_000023	c.348_352dup, p.(Gln118Leufs*95)	c.348_352dup, p.(Gln118Leufs*95)
SGCA	AR**	NM_000023	c.348_352dup, p.(Gln118Leufs*95)	c.436G>C, p.(Glu146Gln)
SGCA	AR - anlagsbärare	NM_000023	c.577A>T, p.(Lys193*)	?
SGCB	AR	NM_000232	c.1_2del, p.(Met1?)	c.341C>T p.(Ser114Phe)
SGCD	AD*	NM_000337	c.583_609del, p.(Ser195_Glu203del)
SGCE	AD*	NM_003919.2; NM_001099400	c.410G>A, p.(Arg137His)
SGSH	AR	NM_000199	c.220C>T, p.(Arg74Cys)	c.734G>A, p.(Arg245His)
SGSH	AR homozygous	NM_000199	c.364G>A, p.(Gly122Arg)	c.364G>A, p.(Gly122Arg)
SH2D1A	XLD	NM_001114937	c.296A>G, p.(Gln99Arg)	=
SH3TC2	AR homozygous	NM_024577	c.2288T>C, p.(Leu763Pro)	c.2288T>C, p.(Leu763Pro)
SH3TC2	AR	NM_024577	c.2710C>T, p.(Arg904*)	c.2860C>T, p.(Arg954*)
SH3TC2	AR homozygous	NM_024577	c.2860C>T, p.(Arg954*)	c.2860C>T, p.(Arg954*)
SHANK3	AD, de novo	NM_001080420	c.2979_3024del, p.(Pro1010fs)
SHANK3	AD*	NM_001080420	c.2875G>C, p.(Ala959Pro)
SHANK3	AD, de novo	NM_001080420	c.2949_2964del, p.(Leu985Profs*104)
SHANK3	AD*	NM_001080420	c.2995C>G, p.(Arg999Gly)
SHANK3	AD*	NM_001080420	c.3679dup, p.(Ala1227Glyfs*)
SIN3A	AD*	NM_015477	c.1609C>T, p.(Arg537*)
SLC12A2	AR	NM_001046	c.1431delT, p.(Phe477fs)	c.2006-1G>A
SLC19A3	AR homozygous	NM_025243.3	c.218_232del, p.(Leu73_77Valdel)	c.218_232del, p.(Leu73_77Valdel)
SLC20A2	AD	NM_006749.4	c.1703C>T, p.(Pro568Leu)
SLC25A12	AR homozygous	NM_003705.4	c.337_340del, p.(Glu113fs)	c.337_340del, p.(Glu113fs)
SLC26A2	AR	NM_000112	c.-26+2T>C	c.835C>T, p.(Arg279Trp)
SLC26A7	AR homozygous	NM_001282356	c.679C>T, p.(Arg227*)	c.679C>T, p.(Arg227*)
SLC2A1	AD	NM_006516	c.680-11G>A
SLC2A1	AD, de novo	NM_006516	c.941G>A p.(Gly314Asp)
SLC2A1	AD	NM_006516	c.2341G>A, p.(Val781Ile)
SLC2A1	AD	NM_006516	c.680-11G>A
SLC3A1	AR	NM_000341.3	c.916A>T, p.(Lys306*)	c.1370dupT, p.(Leu457fs)
SLC3A1	AR homozygous	NM_000341.3	c.342_346dupCCTAG, p.(Asp116fs)	c.342_346dupCCTAG, p.(Asp116fs)
SLC6A1	AD*	NM_003042.3	c.1648G>T, p.(Gly550Trp)
SLC6A17	AR homozygous	NM_001010898	c.464T>C, p.(Leu155Pro)	c.464T>C, p.(Leu155Pro)
SLC6A8	XLR	NM_005629.3	c.1222_1224delTTC, p.Phe408del	0
SLC6A8	XLD	NM_005629.3	c.1846dup, p.(Leu616Profs*33)	=
SLC9A6	XLR*	NM_006359.2	c.1631+1G>A	0
SMAD3	AD*	NM_005902	c.879C>T, p.(=)
SMAD6	AD*	NM_005585	c.1378G>A, p.(Asp460Asn)
SMARCAL1	AR homozygous	NM_014140	c.2459G>A, p.(Arg820His)	c.2459G>A, p.(Arg820His)
SMARCB1	AD, de novo	NM_003073	c.1126G>C, p.(Asp376His)
SMARCB1	AD, de novo	NM_003073	c.1129C>T, p.(Arg377Cys)
SMC1A	XLD, de novo	NM_006306.3	c.1337+1G>A	=
SMC1A	XLD, de novo	NM_006306.3	c.286C>A, p.(Arg96Ser)	=
SMC3	AD*	NM_005445	c.1974C>T, p.(=)
SMC3	AD, de novo	NM_005445	c.374T>G, p.(Leu125Arg)
SMCHD1	AD*	NM_015295	c.568A>C, p.(Thr190Pro)
SMCHD1	AR**	NM_015295	c.4465G>A, p.(Val1489Met)	Hypomethylation
SMPD1	AR	NM_000543	c.84delC, p.(Gly29fs)	c.1309T>C, p.(Trp437Arg)
SNAP25	AD, de novo	NM_003081.4	c.114+2T>G
SOD1	AR homozygous	NM_000454	c.352C>G, p.(Leu118Val)	c.352C>G, p.(Leu118Val)
SOS1	AD*	NM_005633	c.733A>C, p.(Ile245Leu)
SOS1	AD	NM_005633	c.952C>A, p.(Pro318Thr)
SOS2	AD*	NM_006939	c.696_699del, p.(Arg232Serfs*21)
SOX5	AD, de novo	NM_006940.5	c.1545_1556delinsT, p.(Glu515fs)
SP110	AR homozygous	NM_080424	c.1362dupT, p.(Asp455*)	c.1362dupT, p.(Asp455*)
SPAST	AD*	NM_199436	c.1664A>G, p.(Asp555Gly)
SPATA5	AR	NM_145207	c.2231A>G, p.(Asn744Ser)	c.2495C>T, p.(Ser832Leu)
SPECC1L	AD	NM_015330	c.1220A>C, p.(Gln407Pro)
SPG11	AR**	NM_001160227	c.6205+1G>T	c.7152-1G>C
SPG7	AR**	NM_003119	c.1529C>T, p.(Ala510Val)	c.2096dup, p.(Met699Ilefs*4)
SPG7	AD*	NM_003119	c.335_336insTA, p.(Glu112Aspfs*42)
SPTA1	AR**	NM_003126	c.83G>A, p.(Arg28His)	c.4784del, p.(Arg1595Lysfs*38)
SPTAN1	AD, de novo	NM_003127; NM_001130438	c.7168G>A, p.(Glu2390Lys)
SPTBN2	AD*	NM_006946	c.1265_1285del, p.(Lys422_Arg429delinsSer)
SPTBN2	AD*	NM_006946	c.230G>A, p.(Arg77Gln)
SPTBN2	AD*	NM_006946	c.3761A>G, p.(Asp1254Gly)
SPTBN2	AD*	NM_006946	c.6601G>A, p.(Glu2201Lys)
SRCAP	AD, de novo	NM_006662	c.7330C>T, p.(Arg2444*)
SRD5A2	AR homozygous	NM_000348	c.193G>C, p.(Ala65Pro)	c.193G>C, p.(Ala65Pro)
SRP54	AD, de novo	NM_003136	c.349_351del, p.(Thr117del)
STAT2	AR homozygous	NM_005419.3	c.536-2A>G	c.536-2A>G
STAT3	AD	NM_139276	c.1309C>T, p.(His437Tyr)
STAT3	AD, de novo	NM_139276	c.1909G>A, p.(Val637Met)
STAT3	AD, de novo	NM_139276	c.454C>T, p.(Arg152Trp )
STUB1	AD*	NM_005861	c.134C>T, p.(Ala45Val)
STUB1	AR**	NM_005861	c.722G>C, p.(Arg241Pro)	c.982C>T, p.(Arg328Trp)
STUB1	AD*	NM_005861	c.86T>G, p.(Leu29Arg)
STXBP1	AD, de novo	NM_003165.3	c.1473_1475delGGA, p.(Glu491del)
STXBP1	AD (mosaic)	NM_003165.3	c.430-936_578+209del
STXBP1	AD, de novo	NM_003165.3	c.1099C>T, p.(Arg367*)
STXBP1	AD, de novo	NM_003165.3	c.1439C>T,p.(Pro480Leu)
STXBP1	AD, de novo	NM_003165.3	c.1434G>A, p.(Trp478*)
STXBP1	AD, de novo	NM_003165.3	c.874C>T, p.(Arg292Cys)
STXBP1	AD, de novo	NM_003165.3	c.326-2A>G
STXBP1	AD, de novo	NM_003165.3	c.1061G>A, p.(Cys354Tyr)
STXBP1	AD	NM_003165	c.1110+5G>A
SUFU	AD*	NM_016169	c.1309_1310insT, p.(Glu437Valfs*30)
SUFU	AD*	NM_016169	c.683+1G>A
SYN1	XLR	NM_006950	c.817G>A, p.(Ala273Thr)	0
SYNE1	AR**	NM_033071; NM_182961	c.18460G>T, p.(Gly6154Cys)	c.26362C>T, p.(Leu8788Phe)
SYNE1	AD*	NM_033071; NM_182961	c.24421G>T, p.(Asp8141Tyr)
SYNE1	AD*	NM_182961	c.21469C>T, p.(Arg7157Cys)
SYNE2	AD*	NM_182914.2	c.16456C>T, p.(Leu5486Phe)
SYNGAP1	AD, de novo	NM_006772	c.2323C>T, p.(Arg775*)
SYNGAP1	AD*	NM_006772	c.68-326_189+1193del
TAB2	AD, de novo	NM_015093	c.1150C>T, p.(Gln384*)
TAF1	XLR, de novo	NM_004606.4	c.3736C>T, p.(Arg1246Trp)	0
TAP1	AR homozygous	NM_000593	c.1997del, p.(Lys666Serfs*12)	c.1997del, p.(Lys666Serfs*12)
TBC1D24	AR	NM_001199107.1	c.58C>T, p.(Gln20*)	c.152G>A, p.(Arg51Gln)
TBCD	AR homozygous	NM_005993.4	c.1712A>G, p.Lys571Arg	c.1712A>G, p.Lys571Arg
TBCK	AR homozygous	NM_033115	c.469+1G>A	c.469+1G>A
TBCK	AR homozygous	NM_033115	c.469+1G>A	c.469+1G>A
TBL1XR1	AD, de novo	NM_024665.5	c.1103C>T, p.(Ser368Phe)
TBX1	AD*	NM_080647	c.467A>G, p.(Tyr156Cys)
TBX5	AD*	NM_000192	c.1081C>T, p.(Gln361*)
TBX6	Hypomorphic	NM_004608	c.622-2A>T
TCF12	AD*	NM_207037	c.1764dup, p.(Arg589Thrfs*6)
TCF3	AD*	NM_003200	c.1645G>A, p.(Glu549Lys)
TCF4	AD*	NM_003199; NM_001083962	c.1721G>A, p.(Arg574His)
TCF4	AD*	NM_003199; NM_001083962	c.470G>A, p.(Arg157Gln)
TECTA	AR homozygous	NM_005422	c.5317C>T, p.(Arg1773*)	c.5317C>T, p.(Arg1773*)
TENM4	AD*	NM_001098816	c.4324G>A, p.(Ala1442Thr)
TFG	AR homozygous	NM_006070	c.317G>A, p.(Arg106His)	c.317G>A, p.(Arg106His)
TG	AR	NM_003235	c.229G>A, p.(Gly77Ser)	c.6695C>T, p.(Pro2232Leu)
TGFB2	AD*	NM_003238	c.68C>T, p.(Thr23Ile)
TGFB3	AD*	NM_003239	c.321dup, p.(Phe108Ilefs*18)
TGFB3	AD*	NM_003239	c.523C>T, p.(Arg175Trp)
TGFBR1	AD*	NM_004612	c.713A>C, p.(Glu238Ala)
TGFBR1	AD*	NM_004612	c.721A>G, p.(Met241Val)
TGFBR2	AD*	NM_003242	c.1063G>A, p.(Ala355Thr)
TGFBR2	AD*	NM_003242	c.1126G>A, p.(Val376Met)
TGFBR2	AD*	NM_003242	c.1570G>C, p.(Asp524His)
TGFBR2	AD*	NM_003242	c.644G>A, p.(Arg215His)
THOC6	AR homozygous	NM_024339	c.893del, p.(Pro298Glnfs*20)	c.893del, p.(Pro298Glnfs*20)
TIA1	AD*	NM_022173	c.1150G>A, p.(Glu384Lys)
TIA1	AD*	NM_022173	c.1150G>A, p.(Glu384Lys)
TJP2	AR homozygous	NM_004817	c.590del, p.(Arg197fs)	c.590del, p.(Arg197fs)
TMEM126B	AR homozygous	NM_018480	c.635G>T, p.(Gly212Val)	c.635G>T, p.(Gly212Val)
TMEM199	AR homozygous	NM_152464.2	c.92G>C, p.(Arg31Pro)	c.92G>C, p.(Arg31Pro)
TMEM240	AD*	NM_001114748	c.509C>T, p.(Pro170Leu)
TMEM260	AR	NM_017799	c.206C>G, p.(Pro69Arg)	c.857+3_857+6del
TMEM67	AR homozygous	NM_153704	c.725A>G, p.(Asn242Ser)	c.725A>G, p.(Asn242Ser)
TNFRSF13B	AD	NM_012452	c.310T>C, p.(Cys104Arg)
TNFRSF13B	AD	NM_012452	c.542C>A, p.(Ala181Glu)
TNFRSF13B	AD	NM_012452	c.310T>C, p.(Cys104Arg )
TNFRSF13B	AD	NM_012452	c.310T>C, p.(Cys104Arg)
TNNI2	AD*	NM_003282	c.466C>T, p.(Arg156*)
TNNT3	AR homozygous	NM_006757	c.295C>T, p.(Arg99Cys)	c.295C>T, p.(Arg99Cys)
TNXB	AD*	NM_019105	c.12626A>G, p.(Gln4209Arg)
TNXB	AR	NM_019105	c.3857G>A, p.(Gly1286Asp)	c.4861G>C, p.(Val1621Leu)
TP53	AD*	NM_000546	c.733G>A, p.(Gly245Ser)
TP63	AD*	NM_003722	c.2006G>A, p.(Arg669His)
TPK1	AR	NM_022445.3	c.185+15054G>A, p.?	c.161A>G, p.Asp54Gly
TPM2	AD, de novo	NM_003289	c.544A>G, p.(Arg182Gly)
TPO	AR	NM_000547	c.1184_1187dup, p.(Ala397Profs*76)	c.1471C>T, p.(Arg491Cys)
TPO	AR	NM_000547	c.1184_1187dup, p.(Ala397Profs*76)	c.1751G>A, p.(Arg584Gln)
TPO	AR homozygous	NM_000547	c.1184_1187dup, p.(Ala397Profs*76)	c.1184_1187dup, p.(Ala397Profs*76)
TPO	AR homozygous	NM_000547	c.1943G>A, p.(Arg648Gln)	c.1943G>A, p.(Arg648Gln)
TPP1	AR homozygous	NM_000391	c.380+5G>A	c.380+5G>A
TRAF3	AD	NM_145725	c.-18+46209delinsCCTCAGC
TRPV4	AD*	NM_021625.4	c.1858G>A, p.(Val620Ile)
TRPV4	AD*	NM_021625.4	c.2321G>A, p.(Arg774His)
TRPV4	AD*	NM_021625.4	c.2354G>C, p.(Trp785Ser)
TRPV4	AD, de novo	NM_021625	c.2400C>G, p.= (r.2399_2458del, p.(Gly800_Arg819del))
TSHR	AR	NM_000369	c.1556G>A, p.(Arg519His)	c.1979A>G, p.(Lys660Arg)
TTC21B	AD*	NM_024753.4	c.1196A>C, p.(Tyr399Ser)
TTC21B	AR**	NM_024753.4	c.2758-2A>G	c.3857T>C, p.(Ile1286Thr)
TTC7A	AR homozygous	NM_020458	c.1255C>T, p.(Gln419*)	c.1255C>T, p.(Gln419*)
TTC7A	AR homozygous	NM_020458	c.1803-11C>A	c.1803-11C>A
TTI2	AR homozygous	NM_025115	c.1048A>G, p.(Met350Val)	c.1048A>G, p.(Met350Val)
TTN	AD*	NM_133378.4	c.12220del, p.(Leu4074Ser*34)
TTN	AD*	NM_133378.4	c.24148G>A, p.(Val8050Ile)
TTN	AD*	NM_133378.4	c.77936_77948del, p.(Pro25979Glnfs*12)
TTR	AD	NM_000371	c.148G>A, p.(Val50Met)
TTR	AD	NM_000371	c.148G>A, p.(Val50Met)
TUBA1A	AD, de novo	NM_006009.3	c.518C>T p.(Pro173Leu)
TUBA1A	AD, de novo	NM_006009.3	c.640C>T, p.(Arg214Cys)
TUBA1A	AD, de novo	NM_006009.3	c.700A>T, p.(Ile234Phe)
TUBB1	AD	NM_030773	c.1343_1347del, p.(Asp448Glyfs*70)
TUBB2B	AD, de novo	NM_178012	c.872A>C, p.(Gln291Pro)
TUBB3	AD, de novo	NM_006086.3	c.292G>A, p.(Gly98Ser)
TUBGCP6	AR**	NM_020461	c.589T>C, p.(Ser197Pro)	c.1050C>A, p.(Cys350*)
TWIST1	AD*	NM_000474	c.385_405dup, p.(Ala129_Ile135dup)
UBA1	XLR, de novo	NM_003334.3	c.355C>T, p.(Arg119Trp)	0
UBA5	AR	NM_024818.4	c.278C>G, p.(Thr93Arg),c.1111G>A, p.(Ala371Thr)	c.1111G>A, p.(Ala371Thr)
UBA5	AR	NM_024818.4	c.129_130insGG, p.(Ser44fs)	c.1111G>A, p.(Ala371Thr)
UBE3B	AR homozygous	NM_183415	c.1484T>G, p.(Leu495Arg)	c.1484T>G, p.(Leu495Arg)
UBTF	AD, de novo	NM_014233.3	c.628G>A, p.(Glu210Lys)
UGT1A1	AR homozygous	NM_000463.2	c.1-41dupTA	c.1-41dupTA
UROS	AR	NM_000375.2	c.660+2899G>T	c.660+2899G>T
USH2A	AR	NM_206933.2	c.10450C>T, p.(Arg3484*)	c.15017C>T, p.(Thr5006Met)
WAC	AD, de novo	NM_100264	c.1402C>T, p.(Arg468*)
WARS2	AR	NM_015836	c.833T>G, p.(Val278Gly)	c.938A>T, p.(Lys313Met)
WASHC5	AR	NM_014846	c.1217A>G, p.(Asn406Ser)	c.1513T>G, p.(Leu505Val)
VCP	AD*	NM_007126	c.1106T>C, p.(Ile369Thr)
VCP	AD*	NM_007126	c.283C>T, p.(Arg95Cys)
WDR19	AR	NM_025132	c.974T>C (p.Leu325Ser)	c.3758G>A (p.Cys1253Tyr)
WDR45	XLD, de novo	NM_007075	c.253_271delinsCA, p.(Asp85fs)	=
WDR45	XLD	NM_007075	c.38G>C, p.(Arg13Pro)	=
WDR62	AR	NM_001083961.1	c.3012_3034dup, p.(Pro1012Glnfs*64)	c.3124G>T, p.(Gly1042*)
WFS1	AR homozygous	NM_006005.3	c.2104G>A, p.(Gly702Ser)	c.2104G>A, p.(Gly702Ser)
WFS1	AD, de novo	NM_006005.3	c.2425G>A, p.(Glu809Lys)
WISP3	AD*	NM_198239	c.794_795del, p.(Cys265Leufs*31)
WNK1	AR homozygous	NM_018979	c.3188C>T, p.(Thr1063Ile)	c.3188C>T, p.(Thr1063Ile)
VPS33B	AR homozygous	NM_018668	c.498+4A>G	c.498+4A>G
WT1	AD, de novo	NM_024426_449AAs	c.1181G>A p.(Arg394Gln)
WT1	AD*	NM_024426_449AAs	c.1228+5G>A
WT1	AD*	NM_024426_449AAs	c.219A>T, p.(Lys73Asn)
WWOX	AR homozygous	NM_016373	c.965A>G, p.(His322Arg)	c.965A>G, p.(His322Arg)
XDH	AR	NM_000379.3	c.55_68dup, p.(Thr24fs)	c.641delC, p.(Pro214fs)
XDH	AR homozygous	NM_000379.3	c.2751del, p.(Gln919fs)	c.2751del, p.(Gln919fs)
XPOT	AR homozygous	NM_007235	c.843+1G>A	c.843+1G>A
XRCC1	AR homozygous	NM_006297	c.1063C>T, p.(Arg355Trp)	c.1063C>T, p.(Arg355Trp)
YIF1B	AR homozygous	NM_033557	c.598G>T, p.(Glu200*)	c.598G>T, p.(Glu200*)
YIF1B	AR homozygous	NM_033557	c.598G>T, p.(Glu200*)	c.598G>T, p.(Glu200*)
YWHAG	AD, de novo	NM_012479	c.169C>T, p.(Arg57Cys)
ZBTB24	AR homozygous	NM_014797	c.958C>T, p.(Arg320T*)	c.958C>T, p.(Arg320T*)
ZEB2	AD, de novo	NM_014795	c.1106del, p.(Leu369*)
ZEB2	AD*	NM_014795	c.808-2A>G
ZEB2	AD*	NM_014795	Chr2:145178000-14524000dup
ZIC2	AD, de novo	NM_007129	c.1225C>T, p.(Arg409Trp)
ZMPSTE24	AR**	NM_005857	c.709G>T, p.(Glu237*)	?
ZMYND10	AR homozygous	NM_015896	c.797T>C, p.(Leu266Pro)	c.797T>C, p.(Leu266Pro)
Other variants
46,XX,t(X;17)(p21;p12)			46,XX,t(X;17)(p21;p12)
dup chr1			dup chr1
dup(X)(q21.1)			dup(X)(q21.1)
del(17q12)			del(17q12)
deletion chr 2			del chr2
mUPD chr 7			mUPD chr7
t(12;19)(p13.3;p13.3)			t(12;19)(p13.3;p13.3)
t(X;17)(p22.2q21.32)			t(X;17)(p22.2q21.32)
